# Supplementary material for: Genome-wide survey of allele-specific splicing in humans
Source: BMC Genomics. 2008 Jun 2;9:265. doi: 10.1186/1471-2164-9-265 (PMC2427040; doi:10.1186/1471-2164-9-265)
Supplement: Additional file 2 — Allele-specific splicing candidates inferred from EST data. Exon-array diagrams. Diagrams illustrating evidence of allele-specific splicing from exon-array data for 1,185 srSNPs are available from . [file 1471-2164-9-265-S2.xls]

## Sheet: rSNPs
dbSNP identifier	Chromosome	Splice Regulatory Sequences
rs4855860	chr3	Acceptor
rs7145292	chr14	SC35 SRp40
rs8176928	chr16	Donor
rs4135084	chr12	Acceptor
rs7800233	chr7	SF2 SRp55
rs950802	chr11	SC35 SRp55
rs2700829	chr17	SC35 SRp55
rs1124323	chr16	Acceptor
rs1006195	chr11	Acceptor
rs6809360	chr3	SF2
rs2402073	chr14	SF2
rs3736649	chr8	Acceptor
rs2547390	chr19	SC35 SF2
rs4274475	chr17	Branch
rs2229774	chr12	SF2 SRp40
rs10490832	chr3	SRp40
rs9261513	chr6	Acceptor
rs1150360	chr11	SC35
rs3869067	chr6	Branch
rs11608549	chr12	Acceptor
rs1900497	chr10	Donor
rs10466529	chr11	SF2
rs12439947	chr15	Donor
rs512490	chr12	SC35 SRp55 Donor
rs3730476	chr10	SF2 SRp40
rs1527014	chr12	SF2 SRp40
rs10931931	chr2	SC35
rs4870887	chr8	SRp40
rs6058463	chr20	Acceptor
rs8065251	chr17	SRp40
rs2286171	chr11	SC35
rs3803152	chr12	Branch
rs9453	chr14	SRp55
rs444527	chr5	SC35
rs2271868	chr9	Branch
rs3753841	chr1	SC35
rs17250225	chr9	SF2 SRp40
rs848547	chr2	SC35
rs1199333	chr3	Acceptor
rs1377586	chr4	SF2 SRp40 SRp55
rs2017238	chr14	Acceptor
rs2307040	chr7	SRp55
rs2290133	chr3	SC35
rs2242377	chr6	Branch
rs3828558	chr4	Acceptor
rs2695516	chr2	Branch
rs2340917	chr3	SF2 SRp40 SRp55
rs732284	chr1	Branch
rs17184211	chr5	Acceptor
rs12198993	chr6	Acceptor
rs1538	chr6	Branch
rs3767202	chr1	Acceptor
rs28359542	chr20	SF2 SRp55
rs2233973	chr6	Branch
rs2279273	chr2	Acceptor
rs9616397	chr22	Acceptor
rs7496640	chr15	SF2
rs2306807	chr2	SRp55
rs11568437	chr14	SF2
rs10282493	chr7	SC35 SRp40
rs1320308	chr5	SF2
rs2271779	chr2	Donor
rs2278467	chr8	Donor
rs1057983	chr16	SC35 SF2 SRp55
rs1032141	chr6	SRp40
rs635874	chr17	SF2 SRp40
rs1798640	chr12	SC35 SRp40 SRp55
rs8077316	chr17	Acceptor
rs9397231	chr6	Acceptor
rs17658718	chr10	Donor
rs1129973	chr10	SRp40 SRp55
rs3001978	chr1	Acceptor
rs7161192	chr14	SC35 SF2 SRp40
rs10778502	chr12	SRp40
rs2273429	chr14	Acceptor
rs11161747	chr1	SC35
rs7220394	chr17	SF2
rs7252503	chr19	Donor
rs1055577	chr11	SF2 SRp55
rs12187552	chr5	SC35 SF2
rs2302297	chr19	SF2
rs10926547	chr1	SRp55
rs3748993	chr2	SF2
rs565277	chr16	SF2 SRp55
rs3800298	chr6	SF2 SRp55
rs3817420	chr10	SRp40
rs16973619	chr16	SRp40
rs10516157	chr4	Acceptor
rs11999178	chr9	SC35 SRp40
rs2416933	chr9	SRp55
rs10754367	chr1	SF2 SRp55
rs10790256	chr11	SRp40
rs2230705	chr1	SC35 SRp55
rs3745571	chr19	Acceptor
rs1864954	chr5	SF2
rs2641962	chr1	SF2
rs10253360	chr7	Acceptor
rs12539800	chr7	SRp40
rs17590111	chr2	Donor
rs17030913	chr12	Donor
rs3741097	chr11	SC35
rs31776	chr5	Acceptor
rs361863	chr22	SC35
rs12227570	chr12	Donor
rs12368787	chr12	SRp40
rs11568695	chr13	SF2 SRp55
rs740006	chr11	SC35 SRp55
rs482401	chr12	SRp40
rs1885561	chr1	Branch
rs10485741	chr20	SRp40
rs1699	chr2	SF2 SRp40
rs236809	chr17	Branch
rs2557974	chr2	SF2 SRp40 SRp55 Donor
rs8109273	chr19	SF2
rs16942044	chr12	SF2 SRp40
rs4072680	chr15	SC35 SF2
rs7584392	chr2	Acceptor
rs2517418	chr6	Branch
rs6057187	chr20	SF2
rs10935282	chr3	SRp55
rs3123	chr7	Acceptor
rs12707242	chr7	SF2
rs7622700	chr3	Acceptor
rs571862	chr1	Acceptor
rs12057008	chr9	SF2 SRp40
rs11572080	chr10	SF2
rs11142969	chr9	SF2 SRp40
rs3741433	chr12	SRp40
rs10895289	chr11	Acceptor
rs381427	chr1	SRp40
rs2075038	chr7	SF2
rs17020125	chr2	SC35 SF2
rs12517177	chr5	SRp40
rs17077022	chr3	SF2 SRp55
rs1542746	chr15	Donor
rs2285906	chr19	SC35 SRp40
rs4757028	chr11	SC35 SF2
rs6240	chr6	SC35
rs3731750	chr2	Donor
rs2059806	chr19	SF2
rs1131877	chr14	SF2 SRp40
rs2076705	chrX	Acceptor
rs6489738	chr12	SC35 SF2 SRp40 Acceptor
rs2296369	chr19	SF2
rs3820287	chr1	SF2
rs320106	chr11	SRp40
rs10421285	chr19	SF2 SRp40
rs10018786	chr4	SC35
rs2304796	chr15	SRp40
rs1476708	chr19	SF2
rs2836172	chr21	SC35
rs599554	chr18	SC35 SRp40
rs450630	chr6	SRp40
rs2578617	chr5	SF2
rs6047271	chr20	Acceptor
rs2169456	chr9	Acceptor
rs6787500	chr3	SC35 SRp55
rs17124331	chr20	SF2 SRp55
rs2949961	chr2	Donor
rs4986892	chr19	SRp40 SRp55
rs12410705	chr1	SRp40
rs1436615	chr8	SC35 SF2 SRp40
rs443964	chr3	SC35 SF2
rs9325628	chr21	SRp40
rs9564692	chr13	Donor
rs11264069	chr1	SF2
rs5745068	chr12	SRp40 SRp55
rs17241828	chr22	SF2
rs8014538	chr14	SC35
rs1976716	chr3	SF2 SRp55
rs3764930	chr5	SRp55
rs10071816	chr5	SRp40
rs6956899	chr7	Acceptor
rs777392	chr4	Acceptor
rs4987236	chr8	SRp40
rs870456	chr5	Branch
rs2467426	chr15	SF2
rs9305092	chr19	SC35
rs12737565	chr1	Branch
rs16938828	chr8	SC35
rs1056556	chr12	SRp40
rs683701	chr18	Acceptor
rs2241579	chr5	Acceptor
rs17162520	chr7	SC35 SF2
rs8192027	chr4	SF2
rs209126	chr6	Acceptor
rs867984	chr1	SRp40
rs4621318	chr3	SC35 SRp40 SRp55
rs2849652	chr11	SC35 SRp55
rs10413332	chr19	SF2 SRp40
rs2487874	chr9	SC35
rs11564148	chr12	SRp55
rs1749318	chr19	SF2 SRp40
rs4646523	chr19	SRp40
rs17807673	chr20	SRp55
rs9788211	chr12	SC35 SRp55
rs4530	chr22	SF2
rs12721607	chr3	SRp40
rs3796318	chr3	SRp55
rs6342	chr3	SRp40
rs16051	chr19	SC35 SRp40
rs6750289	chr2	SF2
rs3739606	chr9	Acceptor
rs2270511	chr11	SC35 SRp40
rs3736271	chr3	Acceptor
rs3800324	chr6	SRp40
rs6564993	chr16	Acceptor
rs3992692	chr1	SC35 SF2
rs11881580	chr19	SC35 SF2 SRp55
rs3751945	chr17	SRp55
rs760134	chr17	SF2
rs4742023	chr9	Acceptor
rs859305	chr16	SC35 SF2
rs2066718	chr9	SC35 SRp40
rs3087432	chr8	SF2
rs17588991	chr5	SF2 SRp40
rs4405675	chr19	Acceptor
rs4901284	chr14	SRp40
rs13001756	chr2	SF2
rs2296409	chr16	SC35 SRp40
rs6657559	chr1	Donor
rs4945125	chr11	Branch
rs2277161	chr9	SRp40
rs605546	chr9	Donor
rs1271532	chr3	Acceptor
rs17110703	chr10	SF2 SRp40
rs10798035	chr1	SRp40
rs7066992	chrX	Acceptor
rs17183814	chr2	SF2 SRp40
rs3759259	chr12	SF2
rs6961412	chr7	SRp40
rs2918630	chr2	Acceptor
rs2232264	chr20	SRp55
rs3731003	chr19	SRp40 SRp55
rs6493540	chr15	SRp55
rs1768881	chr9	Acceptor
rs17022330	chr2	SRp55
rs2304216	chr19	SRp55
rs3748814	chr1	Acceptor
rs6659098	chr1	SC35
rs11726242	chr4	SF2
rs2288878	chr19	Branch
rs2020952	chr16	Acceptor
rs11264498	chr1	SRp40
rs7523134	chr1	SC35
rs2535621	chr3	SC35 SF2 SRp40
rs7945020	chr11	SC35 SF2 SRp55
rs3742161	chr13	Acceptor
rs10464362	chr7	Acceptor
rs7599219	chr2	Acceptor
rs9570001	chr13	Acceptor
rs3917594	chr7	SF2
rs2742399	chr3	SC35
rs16895968	chr6	SF2 SRp55
rs16843643	chr2	SRp40
rs12464085	chr2	SRp40
rs3813753	chr16	Donor
rs4985837	chr17	SRp55
rs6075101	chr20	SF2
rs12909568	chr15	SF2 SRp40
rs10181664	chr2	Acceptor
rs3747896	chr18	SF2
rs3820093	chr1	SRp40
rs7214349	chr17	SRp40
rs6949056	chr7	SC35 SRp40
rs17656050	chr18	SRp55
rs2305309	chr16	Acceptor
rs4075065	chr4	SF2 SRp40
rs2235527	chr1	Acceptor
rs11568643	chr13	Acceptor
rs4898778	chr14	SRp40
rs11589051	chr1	Acceptor
rs9623052	chr22	Branch
rs1864113	chr19	SRp55
rs2260516	chr17	Acceptor
rs11075812	chr16	SF2
rs10063685	chr5	Acceptor
rs11216387	chr11	SC35
rs1255376	chr10	SRp40
rs17248208	chr22	SRp55
rs16835408	chr1	SC35
rs562859	chr6	SC35 SF2
rs16973015	chr15	SF2 SRp55
rs2276448	chr6	SF2 SRp40 SRp55 Acceptor Branch
rs7227515	chr18	SF2
rs7627602	chr3	Acceptor
rs12615112	chr2	SRp40
rs2275140	chr9	SC35
rs706621	chr13	Acceptor
rs6135776	chr20	Acceptor
rs13420319	chr2	Acceptor
rs2998105	chr1	SC35 SRp40 SRp55
rs9303806	chr18	SC35
rs6916623	chr6	SC35 SF2
rs12504328	chr4	Branch
rs11540898	chr7	SRp40
rs4234491	chr3	Acceptor
rs29341	chr4	SRp55
rs2301641	chr7	SF2 SRp55
rs11686997	chr2	SRp55
rs12923861	chr16	SRp40
rs11765286	chr7	SC35
rs2305036	chr3	SRp40
rs1060599	chr15	Donor
rs1061337	chr1	SF2 SRp40
rs10206004	chr2	SRp55
rs2272007	chr3	SF2 SRp55
rs14315	chr22	Acceptor
rs10900864	chr5	SRp55
rs1981745	chr3	Acceptor
rs507329	chr16	SF2
rs10492057	chr12	Acceptor
rs3177459	chr20	SC35 SF2
rs9448894	chr6	Acceptor
rs2811735	chr9	SC35 SRp40
rs2296426	chr10	SC35 SRp40
rs650985	chr1	SF2 SRp55
rs543542	chr21	SRp55
rs4935898	chr11	SRp40
rs17266340	chr1	SC35
rs8092336	chr18	SRp55
rs2242150	chr3	Acceptor Branch
rs40414	chr3	SC35 SF2 SRp40
rs6435176	chr2	Branch
rs4750091	chr10	SF2
rs13969	chr20	SC35
rs4733741	chr8	Acceptor
rs7580090	chr2	Donor
rs2492577	chr13	Acceptor
rs4379869	chr11	SC35
rs1933388	chr1	Acceptor
rs1833785	chr19	SC35 SF2
rs677075	chr11	Acceptor
rs3107275	chr11	SF2
rs16963103	chr19	SF2
rs7845028	chr8	SRp40
rs740903	chr3	SRp40
rs748344	chr15	Branch
rs3763517	chr8	Donor
rs6122878	chr20	SF2
rs2106673	chr15	SC35 SRp40
rs11882197	chr19	SC35 SRp40
rs7102030	chr11	SRp40 SRp55
rs929038	chr22	SRp40
rs10194100	chr2	SRp55
rs2217332	chr16	SC35 Acceptor
rs4147930	chr19	SC35 SF2
rs8565	chr7	SRp40 Acceptor
rs3219490	chr1	Branch
rs4400721	chr10	Branch
rs2286873	chr17	SF2 SRp55
rs6982971	chr8	SF2
rs1052153	chr4	SF2
rs3218613	chr10	SC35 SRp40
rs17432496	chr5	SRp55
rs9693914	chr8	Branch
rs161058	chr6	Acceptor
rs3850968	chr12	Acceptor
rs758068	chr2	SF2 SRp40
rs17292804	chr14	SF2
rs17612126	chr11	SC35 SRp55
rs17125266	chr12	SRp40 SRp55
rs2281902	chr9	Branch
rs10982134	chr9	SF2
rs2298787	chr18	Acceptor
rs7523084	chr1	Acceptor
rs2255632	chr1	Acceptor
rs17833353	chr2	Acceptor
rs9658653	chr14	SF2
rs9333241	chr10	SF2
rs3741138	chr11	SC35 SRp40
rs2297561	chr1	SF2
rs3739319	chr8	Branch
rs624184	chr11	SC35 SRp40
rs203462	chr17	SF2
rs611010	chr11	SRp40 SRp55
rs3747879	chr10	SRp40
rs7717355	chr5	SRp40
rs2864704	chr1	SF2 SRp40
rs17528653	chr2	Branch
rs7752421	chr6	Acceptor
rs740691	chr19	SF2
rs3743598	chr16	SF2 SRp40
rs1539172	chr9	SC35
rs7939917	chr11	SF2
rs1053807	chr2	SC35 SRp40
rs9495620	chr6	Acceptor
rs1803545	chr22	SF2
rs2125314	chr4	Acceptor
rs9464337	chr6	SF2 SRp40
rs968491	chr19	Acceptor
rs9967382	chr18	SC35 SF2 SRp40
rs17376328	chr1	Acceptor
rs1801574	chr1	SC35
rs16954697	chr17	SRp40
rs9881788	chr3	SC35 SRp40
rs610670	chr6	Acceptor
rs17586551	chr9	SRp55
rs8177908	chr16	SC35
rs4556933	chr2	SRp40
rs2074873	chr17	SF2
rs3803953	chr20	Acceptor
rs3772985	chr3	Donor
rs7208207	chr17	SF2
rs2241770	chr16	Acceptor
rs16952692	chr18	SC35 SRp40
rs2109505	chr7	Acceptor
rs2233011	chr1	Acceptor
rs1972	chr20	SRp40
rs3092904	chr13	Acceptor
rs4947529	chr7	SC35
rs2277743	chr19	SRp40
rs2288152	chr7	SRp40
rs2285699	chr22	SRp40
rs1064648	chr1	SRp40
rs7295568	chr12	SRp40
rs4986949	chr11	SC35 SF2
rs753686	chr20	SF2
rs5929	chr19	SF2
rs2082260	chr6	Acceptor
rs17694549	chr9	SRp40
rs6962579	chr7	SF2 SRp40
rs16966563	chr17	SF2
rs11024769	chr11	SC35 SRp55
rs1893963	chr18	SF2
rs934280	chr2	SF2
rs4473484	chr22	Acceptor
rs3736591	chr7	Acceptor
rs17885588	chr16	SC35 SRp40
rs2276561	chr2	SC35 SF2 SRp40
rs13267096	chr8	SRp40 Branch
rs3791242	chr2	Branch
rs16897891	chr8	Acceptor
rs3764056	chr13	SF2
rs3898405	chr7	SRp55
rs9808077	chr2	SC35
rs7302981	chr12	SC35 SRp55
rs10225119	chr7	SF2
rs17811250	chr17	SC35 SRp55
rs7119384	chr11	SF2
rs5937938	chrX	Acceptor
rs1008058	chr5	SC35
rs17127255	chr14	SRp40 SRp55
rs3741511	chr12	SF2
rs2233531	chr16	SRp55
rs576619	chr4	SF2
rs6003844	chr22	SC35 SF2
rs6115003	chr20	SF2 SRp55
rs1978713	chr19	SRp55
rs4579987	chr12	SF2
rs1542042	chr1	Branch
rs8119321	chr20	Branch
rs3736781	chr6	SRp55
rs8191472	chr16	SC35 SRp40
rs760482	chr22	SF2
rs2790	chr18	Acceptor
rs16979636	chr19	SC35 SF2 SRp55
rs3734814	chr6	SC35 SF2 SRp40
rs868167	chr11	SRp40
rs1052551	chr17	SC35 SRp40
rs6779094	chr3	SRp55
rs2072107	chr6	Acceptor
rs1558878	chr17	SF2
rs7816734	chr8	SRp55
rs2640065	chr1	SRp40
rs11666024	chr19	SRp55
rs1553317	chr5	SF2
rs17343424	chr19	SF2 SRp55
rs9909704	chr17	Acceptor
rs1051913	chr6	SF2 SRp40
rs2229488	chr1	SF2
rs3739698	chr9	SF2
rs12493885	chr3	SC35 SF2 SRp40
rs2070687	chr8	Acceptor
rs2272608	chr8	SF2 SRp40 SRp55
rs9907142	chr17	SC35 SF2 SRp40 SRp55
rs12986387	chr19	SF2
rs1997297	chr11	Acceptor
rs3746364	chr20	Branch
rs3848596	chr19	SF2
rs17041850	chr2	SF2
rs5030612	chr22	SRp40
rs3738807	chr1	Acceptor
rs3748384	chr16	SF2 SRp55
rs17220803	chr4	Donor
rs6736162	chr2	SRp40
rs5508	chr14	SRp40
rs16985357	chr20	SRp55
rs4610	chr16	SRp40
rs1208731	chr10	SF2
rs582234	chr18	SRp40
rs1654551	chr19	SRp40 Acceptor
rs1340232	chr1	SRp40
rs17862888	chr2	Acceptor Branch
rs3753006	chr9	Branch
rs10751195	chr11	Branch
rs289723	chr16	SC35 SRp40
rs13269	chr19	SRp40
rs17772929	chr16	SF2
rs11881633	chr19	SC35
rs3764944	chr16	SRp40
rs2306641	chr8	SRp40 SRp55
rs2303117	chr19	SRp40
rs2304402	chr2	SF2 SRp55
rs2020861	chr1	SRp40
rs17481856	chr5	SF2
rs2277974	chr19	Donor
rs9471979	chr6	SF2
rs8192446	chr22	SRp40
rs3825143	chr12	Branch
rs12331141	chr4	SC35
rs2532060	chr19	SRp55
rs1004588	chr3	SRp55
rs2241743	chr4	Branch
rs4050961	chr22	SRp55
rs4744201	chr9	SF2
rs5025	chr17	SF2 SRp55
rs7317317	chr13	SRp55
rs10487865	chr7	SF2 SRp40
rs7349011	chr21	Acceptor
rs5361	chr1	SF2 SRp55
rs9952669	chr18	Acceptor
rs12721611	chr3	SC35
rs6050622	chr20	Branch
rs2076252	chr20	Branch
rs11661119	chr18	Acceptor
rs11713297	chr3	Acceptor
rs28384991	chr15	SF2 SRp40
rs4358188	chr20	SC35 SRp40
rs4641276	chr1	Acceptor
rs2844457	chr6	Donor
rs3792245	chr2	SF2 SRp40
rs13072536	chr3	SC35 SRp55 Acceptor
rs17062589	chr4	SRp40
rs3212947	chr19	SF2 SRp40 SRp55
rs2235318	chr22	Acceptor
rs6444960	chr3	SF2 SRp55
rs11915053	chr3	SF2 SRp55
rs296565	chr1	Acceptor
rs10814952	chr9	Acceptor
rs3731895	chr2	SRp40
rs5761557	chr22	SRp40 SRp55
rs10109912	chr8	SC35 SRp40
rs4299455	chr3	SF2
rs2246268	chr10	Branch
rs4902516	chr14	Branch
rs9426	chr19	SRp40 SRp55
rs12084988	chr1	Branch
rs1156281	chr1	SF2
rs3749099	chr2	SF2
rs2296161	chr1	SRp40
rs11921691	chr3	SC35
rs1926723	chr1	Acceptor
rs1063162	chr1	SF2 SRp40
rs10516807	chr4	Branch
rs257636	chr16	SRp40
rs873689	chr20	Donor
rs17097429	chr1	SRp55
rs2070862	chr17	SF2 SRp55
rs17665340	chr8	SF2 SRp40
rs738642	chr22	SC35
rs11879402	chr19	SRp40 SRp55
rs28362412	chr2	SF2
rs17188324	chr6	Acceptor
rs2280801	chr6	SRp40
rs4690074	chr4	SRp40
rs1047266	chr8	SRp55
rs1046984	chr13	SRp55
rs11857960	chr15	SF2
rs11881839	chr19	Acceptor
rs7657817	chr4	SF2
rs3851294	chr1	SF2
rs17036950	chr1	SC35 SF2 SRp55
rs503677	chr10	Branch
rs3814985	chr7	Branch
rs17036490	chr1	SRp55
rs11697359	chr20	SC35 SRp55
rs1047355	chr3	SRp55
rs4975020	chr4	Acceptor
rs2307082	chr12	Acceptor
rs12625619	chr20	SF2
rs1473447	chr5	Acceptor
rs2287870	chr5	SC35
rs1064274	chr1	SC35 SRp40
rs1248634	chr10	Acceptor
rs2297215	chr9	Branch
rs6916713	chr6	SRp55
rs1865076	chr19	SF2 SRp40
rs16978875	chr21	SC35 SF2
rs17121605	chr14	SC35
rs2686791	chr7	SF2
rs1784304	chr11	Acceptor
rs2230591	chr3	SRp40
rs16891343	chr4	SC35
rs17327630	chr20	SC35
rs4072797	chr12	Acceptor
rs1729082	chr2	Branch
rs7534998	chr1	Acceptor
rs17000752	chr19	SC35
rs17131842	chr7	SRp40
rs2288055	chr16	Acceptor
rs2806034	chr14	SF2
rs6867579	chr5	SF2 SRp55
rs11724044	chr4	SC35 SF2 SRp55
rs1805773	chr12	SRp40
rs2302165	chr7	SRp40
rs2442651	chr1	Branch
rs2276858	chr3	Donor
rs2228230	chr4	SC35 SRp55
rs490262	chr11	SF2
rs4073845	chr14	SRp40 SRp55
rs11070609	chr15	Acceptor
rs2335585	chr5	SC35 SF2
rs4635033	chr10	SF2
rs10139346	chr14	SC35
rs3762672	chr3	SF2
rs13419076	chr2	Acceptor
rs2296441	chr10	SRp40
rs17412749	chr2	SF2 SRp40
rs988911	chr2	Acceptor
rs2075696	chr19	Acceptor
rs2489720	chr10	SF2 SRp40 Acceptor
rs10865759	chr3	SRp40
rs17768021	chr6	SC35
rs2297660	chr1	SF2
rs3825725	chr14	SC35 SRp40
rs4875	chr3	Acceptor
rs7461273	chr8	SC35 SF2
rs2047233	chr17	Acceptor
rs365436	chr7	SRp40
rs507082	chr3	SF2
rs2230618	chr3	SRp40
rs2904881	chr16	Acceptor
rs1320303	chr19	SF2
rs7820984	chr8	SRp55
rs10907226	chr1	Acceptor
rs2271508	chr3	Acceptor
rs8125429	chr20	Donor
rs1007752	chr2	SRp40
rs4859571	chr4	SC35
rs900171	chr3	SF2 SRp40
rs2076389	chr20	Acceptor
rs3218749	chr19	SC35 SF2 SRp40
rs2301454	chr1	SF2 SRp40
rs10857973	chr1	Donor
rs2240340	chr1	Acceptor
rs11715915	chr3	SRp55
rs1051485	chr3	SC35 SRp40
rs7322603	chr13	SF2 SRp40 Donor
rs1139934	chr13	Acceptor
rs10109074	chr8	Branch
rs2005968	chr22	Acceptor
rs28999686	chr8	Donor
rs2289366	chr7	SRp40
rs3748610	chr1	Branch
rs240736	chr6	SF2
rs3817269	chr1	SC35 SF2
rs175119	chr11	Acceptor
rs1156287	chr17	SC35 SF2
rs3896260	chr5	SF2
rs2798675	chr1	Acceptor Branch
rs3196669	chr1	SF2 SRp40
rs3806869	chr5	Acceptor
rs3782124	chr12	Acceptor
rs7539628	chr1	Donor
rs3741659	chr12	SF2
rs11848701	chr14	Branch
rs2239686	chr12	SRp40
rs11058519	chr12	Acceptor
rs1324422	chr13	Acceptor
rs1061409	chr3	SRp55
rs11569535	chr19	SRp55
rs2304974	chr17	SRp55
rs17354976	chr19	SF2 SRp40 SRp55
rs3795942	chr2	SF2
rs12148902	chr15	Branch
rs9826032	chr3	SF2
rs10270793	chr7	Acceptor
rs11231397	chr11	SRp40
rs11573006	chr12	SF2
rs13328900	chr11	SF2
rs4453725	chr2	SRp40
rs1043234	chr11	SF2 SRp40
rs11853943	chr15	Acceptor
rs1837971	chr11	SF2 SRp40
rs2229359	chr10	SC35 SF2
rs1826619	chr10	Acceptor
rs11538749	chr2	SRp40 SRp55
rs1573025	chr9	Acceptor
rs912293	chr13	Branch
rs5030024	chr3	SC35
rs11992887	chr8	Acceptor
rs2275124	chr14	SC35
rs17027509	chr4	Donor
rs2074355	chr19	Acceptor
rs1538441	chr6	SRp40
rs4034452	chr17	SRp40
rs17810279	chr17	Acceptor
rs1990760	chr2	SC35
rs838100	chr2	SF2 SRp40
rs13228098	chr7	SF2
rs6696295	chr1	Acceptor
rs9362667	chr6	SRp40 SRp55
rs3821039	chr2	Acceptor Branch
rs3099429	chr2	SC35
rs2280747	chr19	Acceptor
rs2250641	chr1	SRp40 Acceptor
rs1617510	chr14	SC35 SRp55
rs2066497	chr3	SF2 SRp55
rs3803466	chr15	SC35 SF2 SRp40
rs11630303	chr15	Acceptor
rs2306042	chr9	SF2
rs2271189	chr12	SRp55
rs11667206	chr19	SC35
rs411168	chr7	SF2 SRp40 SRp55
rs1884084	chr14	SRp55
rs12149992	chr17	Acceptor
rs1049793	chr7	SC35 SF2
rs4926219	chr19	SC35 SF2 Donor
rs3734110	chr5	SF2
rs17040157	chr3	Donor
rs238774	chr22	SC35 SF2
rs2272466	chr2	SRp40
rs618705	chr6	SRp40
rs12132384	chr1	SRp40
rs4409768	chr10	SF2
rs12799304	chr11	Acceptor
rs6823623	chr4	SC35
rs17199307	chr6	Acceptor
rs2229247	chr8	SF2 SRp40
rs17122711	chr20	SC35 SF2
rs17292725	chr18	SRp40
rs11912731	chr22	Donor
rs2140516	chr7	SRp55
rs7362579	chr20	SF2 SRp40
rs2294514	chr1	SC35 SF2
rs3765186	chr7	Acceptor
rs1126642	chr17	SF2
rs3212846	chr19	SRp40
rs193384	chr19	SF2
rs877711	chr11	SRp55
rs3737472	chr18	Acceptor
rs1800030	chr19	SC35 SRp40
rs3736061	chr5	SRp40 SRp55
rs1803621	chr12	SRp40
rs7315009	chr12	Acceptor
rs1635154	chr11	SF2 SRp40 Donor
rs238406	chr19	SC35 SRp55
rs2148705	chr13	SC35
rs4942093	chr13	Acceptor
rs138993	chr22	SRp55
rs11886746	chr2	SRp55
rs1264299	chr6	Acceptor
rs2292360	chr2	Acceptor
rs17112000	chr14	SRp40
rs4236572	chr7	SC35
rs16900335	chr8	Acceptor
rs2270267	chr12	Donor
rs2432404	chr16	SF2
rs3817271	chr15	Acceptor
rs2786161	chr1	Branch
rs5744990	chr12	SC35 SF2
rs2306049	chr16	SC35
rs17152073	chr11	SF2
rs9630611	chr16	Acceptor
rs2175192	chr8	SRp55
rs1244065	chr12	Acceptor
rs8074137	chr17	Acceptor
rs3997625	chr6	Branch
rs130642	chr22	SF2
rs714368	chr6	SF2 SRp40 SRp55
rs2229860	chr7	SRp55
rs2873479	chr6	SC35 SRp40
rs2056051	chr17	Acceptor
rs17643644	chr1	SRp40
rs12339210	chr9	SF2 SRp55
rs3218774	chr19	SF2
rs2288015	chr16	SF2 SRp55
rs1672466	chr15	SC35 SF2
rs2280448	chr12	SF2 SRp40
rs2303603	chr2	SRp40
rs12928404	chr16	Acceptor
rs17137261	chr11	SRp40
rs758037	chr5	SF2
rs524268	chr11	Acceptor
rs7061482	chrX	Acceptor
rs10226979	chr7	Acceptor
rs10839976	chr11	Acceptor
rs16858529	chr1	SF2
rs1061305	chr2	SC35
rs7002152	chr8	Acceptor
rs1044575	chr2	SF2
rs10409399	chr19	Acceptor
rs2228615	chr19	SF2
rs2306555	chr4	Acceptor
rs10865030	chr2	Acceptor
rs2549549	chr16	SC35 SF2 SRp40
rs6537579	chr10	SC35 SRp40
rs2277095	chr6	SC35 SRp55
rs2292934	chr7	SF2
rs8049119	chr16	Donor
rs3824585	chr10	Acceptor
rs3205166	chr9	SC35
rs1057293	chr6	SC35 SF2 Acceptor
rs869955	chr5	SC35 SF2
rs5879	chr1	SF2 SRp55
rs3849117	chr9	SF2
rs2073290	chr20	SRp40 SRp55
rs1801318	chr2	SC35
rs7852803	chr9	Acceptor
rs3745526	chr19	Acceptor
rs2215825	chr2	SC35 SRp40 SRp55
rs3748647	chr1	SC35
rs230261	chr19	SF2
rs11125744	chr2	SC35
rs2291827	chr1	SF2
rs2285373	chr3	SF2
rs2271255	chr18	SF2 SRp55
rs3756987	chr6	SRp40
rs10252745	chr7	Acceptor
rs17096508	chr1	Donor
rs12805811	chr11	SF2
rs2233919	chr12	SC35 SF2 SRp40
rs17611179	chr4	Acceptor
rs2229931	chr17	SF2
rs17090312	chr13	Acceptor
rs13306450	chr19	SRp40
rs2271764	chr1	SF2
rs1052309	chr10	SC35
rs7058209	chrX	Acceptor
rs2854029	chr4	Branch
rs4545854	chr17	SF2 SRp55
rs9596	chr5	SRp55
rs6413491	chr6	SC35
rs6692440	chr1	Branch
rs4140615	chr6	Acceptor
rs1060363	chr19	SF2 SRp55
rs3136797	chr8	SC35
rs2302558	chr16	Acceptor
rs7386475	chr8	Acceptor
rs2049182	chr1	Branch
rs2042791	chr2	SC35 SF2
rs3748234	chr10	SF2 SRp55
rs2303085	chr16	SF2 SRp55
rs9358856	chr6	SC35
rs2242576	chr1	Acceptor
rs2858047	chr16	SRp55
rs5970	chr4	SF2 SRp55
rs7693453	chr4	SF2 SRp40 SRp55
rs4140930	chr14	SRp55
rs740336	chr7	SF2
rs2854923	chr19	SRp40
rs11165878	chr1	Donor Branch
rs2306392	chr12	SC35 SF2 SRp40
rs2290796	chr12	Acceptor
rs7633797	chr3	SRp40
rs3213099	chr5	Acceptor
rs2274292	chr13	SRp40
rs608962	chr6	Branch
rs540727	chr6	Branch
rs30169	chr5	SRp40
rs6670368	chr1	Acceptor
rs783494	chr3	Acceptor
rs11681640	chr2	Donor
rs854778	chr17	Acceptor
rs10495237	chr1	SF2
rs2243290	chr5	Acceptor
rs2291498	chr3	SRp40
rs7256349	chr19	SC35 SF2
rs4679323	chr3	SRp40
rs3204790	chr1	SF2
rs1805334	chr9	Branch
rs2289666	chr17	Acceptor
rs17033537	chr2	SF2
rs6494346	chr15	SC35
rs6007010	chr22	SF2
rs1786263	chr18	SRp55
rs526106	chr2	SRp40 SRp55
rs1801138	chr20	SC35
rs3748558	chr1	Acceptor
rs9928967	chr16	SF2
rs431818	chr16	SC35 SRp40 SRp55
rs17325	chr7	Donor
rs1610653	chr6	SF2
rs3816898	chr15	Acceptor
rs2273251	chr22	Acceptor
rs9662842	chr1	Acceptor
rs6057835	chr20	SC35 SRp40
rs1042956	chr7	SRp40
rs17337765	chr13	SC35 SF2 SRp55
rs17885878	chr16	SC35 SF2 SRp40
rs2643766	chr7	SF2 Acceptor
rs11574790	chr5	Branch
rs7895785	chr10	Acceptor
rs8068664	chr17	SF2
rs1061681	chr19	SC35
rs3783613	chr1	SC35 SF2
rs11938919	chr4	SF2
rs3751082	chr11	SRp55
rs4925856	chr8	SRp55
rs5436	chr17	Acceptor
rs3738702	chr1	SC35 SF2
rs10263275	chr7	Acceptor
rs172361	chr1	SF2 SRp40
rs231622	chr5	Donor
rs2072048	chr15	Acceptor
rs2975886	chr9	SF2
rs1873469	chr10	SF2
rs17203281	chr17	SRp40
rs7925817	chr11	Branch
rs1257018	chr2	Acceptor
rs2075179	chr14	SRp40 SRp55
rs2241220	chr12	SC35 SF2 SRp40
rs7044671	chr9	SRp40
rs2074916	chr19	SRp40
rs4788590	chr16	SF2
rs4836833	chr9	Acceptor
rs2293028	chr15	Acceptor
rs17196074	chr6	Acceptor
rs16823843	chr3	SF2
rs4844657	chr1	SC35 SRp40
rs2246434	chr1	Acceptor
rs6012755	chr20	SC35 SF2 SRp55
rs16947049	chr12	SF2
rs2269966	chr7	SRp40
rs2277716	chr18	SC35
rs2571581	chr6	SRp55
rs3827653	chr7	SC35
rs3745445	chr19	Acceptor
rs2255089	chr1	Donor
rs806528	chr19	Donor
rs4986998	chr16	Donor
rs1000678	chr7	SC35 SF2 SRp40
rs7511984	chr1	Donor
rs544115	chr11	SF2 SRp40
rs2792528	chr18	Acceptor
rs4807570	chr19	Acceptor
rs1361040	chr1	Donor
rs2297600	chr1	Acceptor
rs3816125	chr18	Branch
rs8191005	chr8	SRp40
rs2303782	chr16	Acceptor
rs8075017	chr17	SC35
rs7977141	chr12	Branch
rs3911037	chr20	Acceptor
rs7636280	chr3	Branch
rs2229634	chr6	SRp55
rs11191893	chr10	SC35
rs9935544	chr16	Branch
rs13338527	chr16	SRp55
rs2294296	chr22	SF2
rs3736854	chr9	Branch
rs17137283	chr15	SC35
rs1805354	chr5	SC35
rs7424429	chr2	SRp40
rs12437316	chr14	Donor
rs11554159	chr19	SF2
rs1859877	chr7	Donor
rs691225	chr17	SC35 SF2
rs1076496	chr14	Branch
rs2232585	chr20	SC35 SF2
rs3739429	chr8	SF2 SRp40
rs612392	chr11	Acceptor
rs17288496	chr4	SC35 SF2 SRp55
rs3212207	chr20	Branch
rs9481005	chr6	Acceptor
rs4252409	chr7	Acceptor
rs3087363	chr7	Acceptor
rs16857710	chr3	SRp40
rs3176441	chr1	SRp40
rs255772	chr19	Donor
rs1729120	chr8	SF2
rs7802841	chr7	SC35
rs515071	chr8	Acceptor
rs2306802	chr4	Donor
rs2072276	chr10	SF2 SRp40 SRp55
rs17637720	chr5	Donor
rs2306400	chr4	Branch
rs12648093	chr4	SRp40
rs17157971	chr10	SF2
rs4258834	chr2	Acceptor
rs3218065	chr19	Branch
rs1040637	chr6	Acceptor
rs9876026	chr3	Donor
rs2550270	chr3	Branch
rs4252128	chr6	SF2
rs2305059	chr19	Acceptor
rs17179181	chr19	SC35 SF2
rs9382770	chr6	Donor
rs653493	chr12	SRp40
rs9929892	chr16	Branch
rs7395627	chr11	Acceptor
rs3732858	chr3	SRp40 SRp55
rs1052748	chr17	SRp55
rs769401	chr2	SRp40
rs8067668	chr17	Donor
rs1800215	chr17	SC35 SRp40
rs2289419	chr3	SC35 SRp40
rs2636	chr5	SC35
rs3745256	chr19	Branch
rs10405906	chr19	Acceptor
rs12563094	chr1	Donor
rs214968	chr6	Branch
rs7561798	chr2	Acceptor
rs831043	chr2	SRp40
rs2304461	chr15	SC35
rs12155539	chr8	SF2 SRp40
rs9618419	chr22	SRp40
rs1507988	chr4	SF2 SRp40
rs16990964	chr20	SF2 SRp55
rs908229	chr11	SF2 SRp55
rs6904371	chr6	Acceptor
rs1469705	chr19	SF2
rs238234	chr17	SF2
rs1045812	chr14	SC35
rs907853	chr11	Donor
rs9277934	chr6	SRp40
rs2294125	chr8	Acceptor
rs4654772	chr1	SF2
rs16991874	chr20	SF2
rs11974322	chr7	Acceptor
rs5003446	chr19	Acceptor
rs2003906	chr11	Acceptor
rs7227167	chr18	SF2
rs2295580	chr20	SC35
rs13306418	chr19	SRp40
rs151518	chr20	SRp40
rs2306273	chr3	SF2 SRp40
rs7144852	chr14	Donor
rs17127063	chr1	SC35 SRp55
rs826549	chr2	SC35
rs10127	chr17	SC35 SF2 SRp55
rs892066	chr19	SC35
rs10417488	chr19	SC35 SF2
rs17036668	chr12	Branch
rs2235197	chr6	SF2
rs12073170	chr1	SRp55
rs2590846	chr3	Acceptor
rs5038	chr17	SF2
rs6099114	chr20	Acceptor
rs1065080	chr15	SRp40
rs319438	chr18	SF2 Donor
rs5572	chr7	SRp55
rs2228475	chr2	SF2
rs711177	chr17	SC35 SRp55
rs28362370	chr2	SC35 SRp40
rs2903150	chr4	SRp40
rs335524	chr1	SF2
rs13134806	chr4	SC35
rs2010230	chr2	Branch
rs10763823	chr10	Branch
rs3827675	chr9	Branch
rs7451102	chr6	SC35 SRp40
rs3739950	chr9	SF2
rs1759071	chr17	SC35 SF2
rs16822820	chr6	SC35
rs1349806	chr8	Branch
rs7418599	chr1	Acceptor
rs13255694	chr8	SRp55
rs17290005	chr7	SRp55
rs10740579	chr10	Acceptor
rs2277998	chr19	SRp40
rs6185	chr8	SRp40
rs1051740	chr1	SRp40
rs1824152	chr19	SRp40
rs1825407	chr6	Acceptor
rs16889318	chr6	SF2 SRp55
rs11899777	chr2	Acceptor
rs441827	chr19	SRp40
rs4930729	chr12	SC35
rs3750333	chr9	SRp55
rs12911350	chr15	SF2
rs3738952	chr2	SC35
rs3734980	chr7	SRp40
rs11548193	chr19	SC35 SRp40
rs11208257	chr1	SRp55
rs2289128	chr3	Acceptor
rs4881109	chr10	SRp40
rs4895004	chr3	Acceptor
rs775249	chr12	Donor
rs2236305	chr14	SRp55
rs10163109	chr15	SF2 SRp40
rs6748288	chr2	SRp40 SRp55
rs7678719	chr4	Acceptor
rs7668152	chr4	Branch
rs17778270	chr2	SF2
rs911159	chr20	SF2
rs1778819	chr1	Branch
rs3748101	chr7	Acceptor
rs12409430	chr1	SF2
rs1865195	chr7	Acceptor
rs7032785	chr9	SC35 SF2 SRp40 SRp55
rs6968325	chr7	SRp40
rs12330782	chr3	Donor
rs16926628	chr10	Acceptor
rs10902268	chr11	SF2
rs997983	chr10	SC35 SRp40
rs13333149	chr16	SF2 SRp55
rs438096	chr17	SF2
rs17115280	chr11	SF2 SRp55
rs3760860	chr19	Acceptor
rs753752	chr4	SF2
rs1929899	chr6	SF2 SRp40
rs7624750	chr3	SRp40
rs11231241	chr11	SC35 SRp40 SRp55
rs10070365	chr5	SRp40
rs12729068	chr1	Donor
rs2228284	chr10	SC35
rs2303622	chr12	Donor
rs3093787	chr5	Donor
rs2885702	chr16	Acceptor
rs17668734	chr10	Acceptor
rs2434478	chr11	SF2 SRp40
rs1878745	chr1	SC35 SF2
rs6828665	chr4	SF2
rs9921162	chr16	SC35
rs926152	chrX	Acceptor
rs3796295	chr3	SF2 SRp55
rs8037	chr17	SF2
rs3218660	chr7	SF2 SRp40
rs1539242	chr1	SRp55
rs11134804	chr5	SC35
rs13055275	chr22	SF2
rs4301095	chr4	SRp55
rs2228059	chr10	SF2
rs17634289	chr10	Acceptor
rs382789	chr19	SRp40
rs11809955	chr1	SC35
rs2292595	chr17	SRp40 Acceptor
rs3859866	chr22	SC35 SRp55
rs16846339	chr1	SC35
rs11126250	chr2	SC35 SF2
rs838543	chr2	SF2 SRp55
rs1003483	chr11	SC35
rs1053534	chr12	SC35 SF2 SRp40
rs11098943	chr4	SC35 SRp55
rs707747	chr19	SF2
rs2071057	chr12	SRp40
rs12097569	chr1	Acceptor
rs154260	chr5	SC35 SRp55
rs10268903	chr7	Acceptor
rs876180	chr1	SRp40
rs3811634	chr2	SF2
rs17010021	chr2	SC35
rs231230	chr19	Acceptor
rs8023776	chr15	SC35
rs1560247	chr16	Acceptor
rs2444036	chr15	SF2
rs3732018	chr2	SRp40
rs11574477	chr15	SC35 SRp55
rs3745925	chr19	SC35 SRp40
rs1041986	chr16	SC35
rs2115558	chr2	SF2
rs3750228	chr8	SC35
rs1054756	chr21	SC35
rs10743918	chr12	SRp55
rs140696	chr3	Acceptor
rs5997872	chr22	SF2 SRp55
rs2303517	chr15	Acceptor
rs6121005	chr20	SRp40
rs5315	chr8	SRp40
rs1182098	chr1	SC35 SF2
rs1803628	chr13	SRp55
rs7780455	chr7	SC35 SF2 SRp55
rs6450462	chr5	Donor
rs13059238	chr3	SRp40
rs2229424	chr17	SRp40
rs7514716	chr1	SC35 SF2
rs2271703	chr2	SF2
rs17697840	chr10	SF2 SRp40
rs16948530	chr15	Acceptor
rs17193830	chr6	SC35
rs17875547	chr15	Acceptor
rs3812510	chr9	Donor
rs3741903	chr12	SRp55
rs4806848	chr19	Branch
rs8580	chr7	Acceptor
rs12111299	chr6	SF2
rs5743543	chr20	SRp55
rs4761943	chr12	SF2 SRp55
rs2185639	chr1	SRp55
rs2960287	chr7	SC35
rs7520509	chr1	SRp40
rs8019857	chr14	SRp55
rs384668	chr5	SF2 SRp40
rs8177302	chr3	Branch
rs2307397	chr2	SC35
rs6695238	chr1	SRp55
rs2285420	chr19	Acceptor
rs2255546	chr5	SRp40
rs2142661	chr22	SF2
rs2280577	chr3	SRp40
rs2972337	chr5	Donor
rs16018	chr19	Acceptor
rs2243603	chr20	SRp55 Acceptor
rs5764234	chr22	SC35 SRp40
rs1042050	chr19	SF2
rs2307147	chr1	Acceptor
rs2206342	chr1	SC35
rs4937391	chr11	Acceptor
rs10158853	chr1	Acceptor
rs6030	chr1	SC35 SF2
rs814501	chr19	SC35 SF2
rs2839169	chr21	Acceptor
rs11898106	chr2	Acceptor
rs497078	chr1	SF2 SRp55
rs620698	chr2	SRp40
rs2123782	chr4	SRp40
rs7258325	chr19	Donor Acceptor
rs3752516	chr1	SF2
rs1062600	chr20	SRp55
rs7248856	chr19	Acceptor
rs16925347	chr10	SC35 SF2
rs4926833	chr1	SRp40
rs8183324	chr20	Donor
rs1522086	chr11	Acceptor
rs16968328	chr17	SRp40
rs2278757	chr3	SF2 SRp40
rs16846391	chr2	SC35 SRp40
rs4076700	chr12	SRp40
rs9661554	chr1	SC35 SF2
rs5017567	chr1	SC35 SF2 SRp40
rs503287	chr11	Donor
rs11575797	chr10	SRp40
rs875255	chr19	Acceptor
rs2070074	chr9	SC35
rs2298144	chr1	Acceptor
rs751599	chr19	SF2
rs3748006	chr1	SC35 SF2
rs16900368	chr8	Acceptor
rs2296507	chr6	SC35 SRp55
rs1681904	chr8	SRp40
rs6496589	chr15	SRp40 SRp55
rs3779837	chr8	Acceptor
rs13021894	chr2	SF2
rs7191331	chr16	SF2 SRp40
rs17026871	chr4	SRp55
rs10512469	chr17	Donor
rs8176741	chr9	SF2 SRp55
rs17177193	chr12	SRp55
rs957676	chr16	SRp40
rs257087	chr5	SF2 SRp40 SRp55
rs3213418	chr16	Branch
rs2290472	chr8	SC35 SF2 SRp40
rs661774	chr3	Branch
rs2269772	chr17	SRp55
rs2765107	chr13	Acceptor
rs2271460	chr10	SRp40
rs10419911	chr19	SC35
rs17079029	chr6	SRp40 SRp55
rs7110736	chr11	SC35 SF2
rs634710	chr9	SF2
rs3864111	chr3	SRp40
rs1436436	chr16	SRp40
rs2307173	chr19	SC35
rs10953283	chr7	SC35
rs10887711	chr10	SF2
rs2280270	chr17	Donor
rs5744970	chr12	Branch
rs2286603	chr12	SC35
rs6557210	chr6	Acceptor
rs4327084	chr17	SF2 Acceptor
rs7072478	chr10	SRp55
rs2296189	chr13	SF2 SRp55
rs17132707	chr11	SF2 SRp55
rs2257205	chr17	SRp40
rs17495592	chr6	Donor
rs4876056	chr8	SC35
rs2071192	chr17	SRp40
rs2076485	chr6	SF2
rs40534	chr16	Acceptor
rs2723880	chr12	SF2 SRp40
rs2247528	chr10	SF2
rs1925949	chr1	SF2
rs2170809	chr1	SRp55
rs2857713	chr6	SF2
rs2072283	chr19	SRp40 Acceptor
rs2276790	chr3	SRp55
rs1799945	chr6	SF2
rs16861934	chr2	Acceptor
rs9306160	chr21	SF2
rs1063776	chr1	SC35 SF2 SRp40
rs8187849	chr16	SRp40
rs1202440	chr7	Acceptor
rs3803228	chr13	Acceptor
rs7740535	chr6	Branch
rs7908524	chr10	Branch
rs17880783	chr16	SRp40
rs7188473	chr16	Acceptor
rs9900173	chr17	SRp55
rs2075378	chr12	SRp40
rs16947584	chr15	Branch
rs11834873	chr12	Acceptor
rs7690492	chr4	SF2 SRp40
rs1056320	chr12	SC35 SRp55
rs918483	chr5	Acceptor
rs1985435	chr1	SRp40
rs5285	chr8	Donor
rs1048443	chr1	SF2 SRp40
rs8177374	chr11	SF2
rs2549796	chr5	SF2
rs2072534	chr2	Acceptor
rs2295115	chr20	SF2 SRp40
rs8027426	chr15	Branch
rs2297155	chr9	SC35
rs2297862	chr1	SRp40 SRp55
rs793079	chr2	Acceptor
rs7555384	chr1	SF2 SRp40
rs2287867	chr19	Acceptor
rs3134604	chr6	SRp55
rs11110317	chr12	SF2
rs4758423	chr11	SRp40
rs3412	chr8	Acceptor
rs17846713	chr1	Acceptor
rs6793110	chr3	SF2 SRp55
rs657723	chr17	SF2 SRp40
rs28385009	chr15	SRp40 SRp55
rs942965	chr1	Branch
rs13436478	chr5	Acceptor
rs850719	chr17	SF2 SRp40
rs1422645	chr17	SC35 SRp40
rs1196852	chr12	Acceptor
rs17434151	chr1	Donor
rs2228502	chr11	SC35
rs4663	chr12	SC35 SF2
rs2228603	chr19	SRp55
rs1050284	chr1	SC35 SF2 SRp40 SRp55
rs7774330	chr6	SF2
rs2705897	chr4	Acceptor
rs6580904	chr12	SF2 SRp55
rs31653	chr7	Acceptor
rs2229239	chr2	SRp55
rs1537514	chr1	SC35 SRp40
rs8062344	chr16	SC35
rs2276814	chr3	SC35 SRp40
rs3742192	chr13	SC35
rs2017816	chr21	SRp40
rs12402052	chr1	SRp40
rs17576308	chr4	Acceptor
rs3214063	chr2	SRp40 Acceptor
rs20558	chr1	SC35 SRp55
rs2074619	chr19	Acceptor
rs2704766	chr12	Acceptor
rs2277809	chr21	SC35 SF2 SRp40
rs3009189	chr1	Acceptor
rs2074090	chr19	SF2 SRp40
rs12251241	chr10	Acceptor
rs2075511	chr16	SC35 SF2 SRp55
rs4740411	chr9	Acceptor
rs17635381	chr8	SC35 SRp40
rs3742899	chr14	Donor
rs132633	chr22	SC35 SF2 SRp55
rs2905608	chr5	SC35 SF2
rs3812017	chr5	SC35 SF2
rs2272613	chr8	SF2
rs908044	chr15	SRp40
rs17293432	chr20	SRp55
rs17745898	chr7	Acceptor
rs915770	chr21	SF2 SRp55
rs897769	chr19	SRp40
rs6425816	chr1	SRp55
rs1157799	chr3	Acceptor
rs4987047	chr13	SF2
rs2275897	chr1	Acceptor
rs11239610	chr10	SC35 SRp55
rs7014595	chr8	Branch
rs7634846	chr3	SRp40
rs12086448	chr1	SC35 SF2
rs16843671	chr2	Acceptor
rs11683764	chr2	Branch
rs567357	chr15	SRp55
rs3212635	chr5	Branch
rs3739464	chr9	Acceptor
rs8072774	chr17	SF2
rs2156634	chr11	Acceptor
rs1733861	chr7	Acceptor
rs10849461	chr12	Branch
rs10942927	chr5	SC35
rs20575	chr8	SF2 SRp40
rs3783298	chr14	SF2 SRp40
rs7524470	chr1	Acceptor
rs6347	chr5	SRp40
rs3740958	chr11	SF2 SRp40
rs3803321	chr14	Acceptor
rs6510249	chr19	SRp40
rs2482089	chr13	SC35 SF2
rs4862860	chr4	Acceptor
rs16893442	chr5	SF2 SRp40
rs1566088	chr15	SRp40
rs1058768	chr6	SC35 SRp55
rs11649450	chr16	SF2
rs2301726	chr11	SF2 SRp40
rs1322482	chr9	SRp55
rs3796191	chr3	SC35
rs3740637	chr11	SRp40
rs17602721	chr5	Acceptor
rs7149758	chr14	Acceptor
rs7609252	chr2	Acceptor
rs12927442	chr16	Acceptor
rs8177464	chr19	Donor
rs9910858	chr17	SC35
rs11646787	chr16	SF2
rs11260887	chr1	SF2 SRp55
rs12787600	chr11	SF2
rs654471	chr1	Acceptor
rs2302473	chr7	Acceptor
rs10019333	chr4	Branch
rs3824417	chr9	SRp55
rs2074936	chr7	SF2 SRp55
rs2290302	chr3	SC35 SF2 SRp40
rs2242522	chr19	Acceptor
rs957345	chr14	Acceptor
rs16997771	chr19	SRp40
rs11025335	chr11	SF2 SRp40
rs6480692	chr10	SRp55
rs199354	chr7	SRp40
rs10456	chr15	SF2
rs17790598	chr3	Acceptor
rs1806007	chr5	Acceptor
rs6565349	chr16	SF2
rs17663874	chr2	SC35 SRp40 SRp55
rs2289143	chr19	Acceptor
rs3761342	chr21	SF2 SRp40
rs1541529	chr22	Acceptor
rs5030561	chr4	Acceptor
rs1183610	chr17	SF2 SRp55
rs997265	chr9	Branch
rs4902312	chr14	Acceptor
rs6511312	chr19	SF2
rs2852468	chr12	SRp55
rs17445374	chr19	SRp40
rs614507	chr20	SRp55
rs3769073	chr2	Acceptor
rs497186	chr6	Acceptor
rs4662740	chr2	SRp55 Acceptor
rs17147919	chr10	Acceptor
rs3214042	chr3	SF2 SRp55
rs10883979	chr10	SC35 SF2
rs2900262	chr9	SC35
rs2076425	chr16	SRp40 SRp55
rs3734313	chr6	SRp40
rs3917991	chr1	SC35 SRp40
rs437179	chr6	SC35
rs7200463	chr16	Acceptor
rs28757067	chr15	SRp55
rs2277269	chr11	SRp40 SRp55
rs7248540	chr19	Acceptor
rs2288592	chr18	Branch
rs12544854	chr8	SC35 SF2 Donor
rs9393	chr17	SF2 Acceptor
rs11816811	chr10	SF2 SRp40
rs16981943	chr19	SF2
rs3829858	chr10	Acceptor
rs2430013	chr2	SF2 SRp55
rs10981558	chr9	SF2 SRp40
rs1106730	chr17	SF2 SRp40
rs10798496	chr1	SF2 SRp40
rs6538491	chr12	SRp55
rs1046166	chr22	SRp40
rs419059	chr3	Acceptor
rs7817179	chr8	SRp55
rs16973313	chr13	SRp40
rs2249459	chr6	SF2
rs11568486	chr11	SF2 SRp55
rs6002455	chr22	Acceptor
rs4543968	chr11	Donor
rs1106673	chr22	Branch
rs1975514	chr13	Branch
rs4925355	chr20	Acceptor
rs5947	chr4	SC35 Acceptor
rs2671894	chr5	SF2
rs12057178	chr1	SC35 SRp40
rs7968684	chr12	SRp55
rs13838	chr18	Acceptor
rs1991922	chr15	SF2
rs10418095	chr19	Acceptor
rs7306824	chr12	SF2
rs1812242	chr1	SF2
rs7894624	chr10	Acceptor
rs16959651	chr16	SRp55
rs3178794	chr7	SRp40 Donor
rs2661488	chr6	SRp55
rs2289247	chr3	SC35
rs1879040	chr19	SRp40
rs405397	chr13	SC35
rs12462795	chr19	SRp40
rs11568583	chr17	SRp40 Acceptor
rs16875122	chr5	SF2 SRp40
rs4837212	chr9	Branch
rs8067984	chr17	SF2
rs3751065	chr11	SRp40
rs2228123	chr11	SC35 Donor
rs1801028	chr11	SF2 SRp40 SRp55
rs1574028	chr2	Acceptor
rs7892217	chrX	Acceptor
rs1051233	chr12	SC35
rs611917	chr1	Acceptor
rs17192791	chr3	SRp40 SRp55
rs10418015	chr19	Acceptor
rs904582	chr12	SC35 SF2 SRp40
rs37369	chr5	SC35
rs7995564	chr13	SC35 SRp40
rs11923699	chr3	SRp40 SRp55
rs449643	chr6	SF2
rs1416236	chr1	SRp40
rs35213	chr16	SRp40
rs4949401	chr1	Acceptor
rs216230	chr12	SF2
rs7564675	chr2	Acceptor
rs253716	chr5	SF2 SRp40
rs2304590	chr2	SRp40 SRp55
rs11054683	chr12	SF2
rs1617582	chr19	Acceptor
rs28369895	chr1	SRp40
rs2779441	chr1	SC35 SRp40
rs482082	chr1	Donor
rs10025902	chr4	SRp40
rs3736177	chr3	Acceptor
rs2243411	chr11	SF2
rs16985673	chr20	SF2
rs7153601	chr14	SC35 SRp40
rs2275330	chr1	SRp40
rs17555098	chr20	Branch
rs2505860	chr10	SF2 SRp40 SRp55
rs7259581	chr19	SF2
rs674402	chr17	SF2 SRp55
rs410509	chr3	SF2
rs6149	chr9	Donor
rs11204758	chr1	Acceptor
rs3112369	chr7	SF2
rs10497517	chr2	SF2 SRp40
rs6722682	chr2	SC35 SRp40
rs4802425	chr19	Acceptor
rs2071155	chr21	SRp55
rs1808231	chr7	SF2
rs8045266	chr16	Acceptor
rs9323646	chr14	SF2
rs1834698	chr19	Acceptor
rs2730238	chr7	SF2 SRp40
rs2301708	chr5	SC35
rs2289311	chr10	Branch
rs1341864	chr1	SRp40 SRp55
rs2044502	chr15	SRp55
rs6602256	chr10	SC35
rs2976256	chr1	SC35 SRp40 SRp55
rs3763094	chr5	SF2
rs6967658	chr7	SC35 SRp55
rs7083730	chr10	Acceptor
rs4683158	chr3	SC35 SRp55
rs7764091	chr6	SRp40
rs4965539	chr15	SRp55
rs1110719	chr12	SC35 SRp40
rs518835	chr11	Donor
rs516582	chr6	SF2 SRp55
rs1042381	chr8	SRp40 SRp55
rs4886615	chr15	SF2
rs4766003	chr12	Donor
rs10874944	chr1	SRp40
rs2271018	chr1	SF2 SRp55
rs3013245	chr10	SRp40
rs2277649	chr17	SF2
rs12342214	chr9	SC35
rs7689008	chr4	SF2 SRp40
rs2276678	chr2	SRp40
rs238224	chr17	SC35 Acceptor
rs2251102	chr13	Acceptor
rs1425745	chr2	SRp40
rs534399	chr1	SC35 SRp55
rs7009117	chr8	SC35 SRp55
rs2285141	chr22	Acceptor
rs17114359	chr21	SC35 SRp40
rs7243979	chr18	SC35 SF2 SRp40
rs4845880	chr1	SRp55
rs4740412	chr9	SF2 Donor
rs1052373	chr11	SRp40
rs2071089	chr19	SC35 SRp40
rs11651595	chr17	SRp55
rs9865666	chr3	Acceptor
rs2539288	chr7	Donor
rs16895512	chr6	SRp55
rs7630214	chr3	SF2 Donor
rs2071921	chr1	SRp40
rs9282796	chr15	SF2
rs1401988	chr12	Acceptor
rs7726005	chr5	SRp40
rs5702	chr1	SC35 SF2 SRp40
rs12623638	chr2	Donor
rs1042327	chr6	SRp40
rs7169629	chr15	SC35
rs767779	chr16	Acceptor
rs3736502	chr4	SF2
rs2233004	chr1	Acceptor
rs17558560	chr17	SC35
rs12824366	chr12	SF2
rs3883349	chr17	Donor
rs2020880	chr11	SRp55
rs883009	chr12	SC35 SF2 Acceptor
rs594208	chr7	SRp40
rs10064631	chr5	SC35 SF2 SRp40
rs3817284	chr10	Donor
rs617660	chr13	SRp40
rs12644560	chr4	Branch
rs4690661	chr4	SRp55
rs2386412	chr17	Acceptor
rs665	chr1	SF2
rs6339	chr1	SF2
rs6964569	chr7	Branch
rs2447867	chr5	SF2
rs2303116	chr19	SRp55
rs17886171	chr16	SC35
rs2885719	chr17	SF2
rs6588750	chr10	Acceptor
rs4235127	chr4	SC35
rs3812102	chr6	Donor
rs1130371	chr17	SC35
rs12012572	chrX	Acceptor
rs898513	chr8	SRp40
rs6749066	chr2	SF2
rs11567841	chr1	SC35
rs1880738	chr7	SF2
rs539412	chr18	Acceptor
rs2124741	chr3	SF2 SRp40 SRp55
rs538066	chr9	SF2
rs2736098	chr5	SRp40 SRp55
rs2072193	chr22	SF2
rs1628576	chr19	SRp40
rs8066907	chr17	Branch
rs2092130	chr1	SF2
rs1566290	chr17	SC35 SF2 SRp40
rs17159388	chr19	SF2
rs4508425	chr16	SF2
rs4076384	chr16	SRp55
rs2295322	chr14	SC35
rs6557781	chr8	Branch
rs6957768	chr7	Donor
rs7808591	chr7	SC35 SRp40
rs17355014	chr1	SF2
rs2041384	chr12	SRp40 SRp55
rs1148277	chr10	SF2
rs2020945	chr21	SF2
rs16957238	chr15	Acceptor
rs1047361	chr19	SC35 SRp40
rs8023008	chr14	Branch
rs6552619	chr4	SF2 SRp55
rs17684416	chr8	SF2
rs209696	chr1	SF2 SRp40 SRp55
rs177385	chr14	Branch
rs7068503	chr10	SF2 SRp55
rs17190749	chr6	SRp40
rs1054203	chr10	SC35
rs1332027	chr6	Donor
rs7610024	chr3	Acceptor
rs11042902	chr11	Acceptor
rs2229864	chr7	SF2
rs3795801	chr1	SRp40
rs12592	chr7	SRp40
rs12543118	chr8	Acceptor
rs3744758	chr17	SF2 SRp55
rs28383542	chr15	SC35
rs17719289	chr19	SF2
rs13121363	chr4	Acceptor
rs17095415	chr1	SC35
rs2230388	chr2	SC35
rs2887489	chr1	Acceptor
rs8038627	chr15	SRp40 SRp55
rs11672479	chr19	Acceptor
rs2841640	chr6	SC35 SF2 SRp40
rs11539542	chr12	SRp40
rs2792751	chr10	SC35 SF2
rs3213895	chr12	SRp55
rs11571623	chr13	Acceptor Branch
rs7526955	chr1	Branch
rs1060967	chr19	Acceptor
rs4750328	chr10	Acceptor
rs3818717	chr17	SF2 SRp40
rs4789922	chr17	SC35 SRp55
rs2305416	chr2	SC35 SF2 SRp40
rs2280465	chr15	Acceptor
rs2993763	chr10	SF2
rs7854413	chr9	SF2 SRp40
rs1802752	chr16	SC35
rs4284973	chr3	Acceptor
rs16951326	chr18	Acceptor
rs16918013	chr8	SRp40
rs1319202	chr3	SRp55
rs17246310	chr6	SC35 SF2
rs1827334	chr1	SRp40
rs907699	chr1	SRp40
rs11805799	chr1	Acceptor
rs7535533	chr1	SRp55
rs8064968	chr17	SRp40
rs2967540	chr19	Acceptor
rs17567	chr1	SC35
rs2305407	chr3	Acceptor
rs3740324	chr10	Acceptor
rs3179967	chr22	SF2
rs2230126	chr16	SF2
rs2273782	chr9	SF2 SRp55
rs1077649	chr6	SC35 SF2
rs7033025	chr9	SRp40
rs7667494	chr4	Acceptor
rs8177371	chr11	SF2
rs3818952	chr1	Acceptor
rs9833275	chr3	SC35
rs1029871	chr3	SC35 SRp40
rs16981853	chr19	Branch
rs13339342	chr16	SF2
rs2232596	chr20	SRp55
rs936181	chr3	SRp40
rs17201502	chr12	Acceptor
rs2307010	chr17	SC35 SF2
rs13224870	chr7	SF2
rs1061472	chr13	SF2
rs3213545	chr12	SC35 SF2 SRp55
rs3764894	chr11	Donor
rs2276170	chr18	SRp40
rs1128864	chr4	SF2
rs11923308	chr3	SF2
rs4260880	chr8	SRp55
rs2298039	chr9	SRp40
rs279548	chr3	SRp55
rs10774694	chr12	Acceptor
rs11695930	chr2	Branch
rs3806556	chr2	Branch
rs2671100	chr7	Branch
rs17184326	chr8	SRp40
rs620207	chr19	SF2
rs2963053	chr19	SRp55
rs2067912	chr11	Acceptor
rs347234	chr5	Acceptor
rs2280364	chr15	SF2
rs9359738	chr6	Acceptor
rs2297947	chr1	Donor
rs6054	chr4	SRp40 Donor
rs736795	chr6	SRp40
rs16924542	chr9	Acceptor Branch
rs17885925	chr22	Donor
rs2281388	chr6	SF2
rs1131719	chr10	SRp55
rs17230327	chr17	SRp55
rs2644321	chr17	SF2
rs1052471	chr19	SF2
rs10791054	chr11	SC35
rs3738808	chr1	SC35
rs10951956	chr7	SF2 SRp55
rs1776342	chr1	SC35
rs2228047	chr3	SC35
rs13389403	chr2	Donor
rs3742034	chr12	SRp55
rs17524355	chr10	SF2
rs4527950	chr9	Donor
rs10500091	chr7	SC35
rs3732532	chr3	SF2 SRp40
rs2293642	chr12	SF2
rs10408767	chr19	SF2 SRp40
rs13060847	chr3	SRp40
rs4761788	chr12	SRp55
rs28382634	chr7	Branch
rs3213801	chr5	SF2
rs10426545	chr19	SF2
rs7525747	chr1	SRp40 SRp55
rs434273	chr14	Acceptor
rs1894075	chr11	Branch
rs17825440	chr14	SC35 SF2 SRp40
rs14576	chr3	SC35 SRp40
rs28365105	chr19	Acceptor
rs2953171	chr2	Branch
rs17198118	chr12	Acceptor
rs17104356	chr14	Branch
rs6973420	chr7	SF2
rs6508200	chr18	SRp40
rs2305758	chr19	SRp40
rs2230263	chr7	SF2
rs2575316	chr16	SF2
rs2547065	chr19	SC35 SF2 SRp40
rs3743909	chr16	Branch
rs6663265	chr1	Donor
rs762987	chr22	SF2 SRp40
rs1049416	chr17	SC35
rs2232629	chr9	Branch
rs3809040	chr11	Acceptor
rs1491833	chr11	SC35
rs11578281	chr1	Donor
rs1749409	chr1	Acceptor
rs2279374	chr11	SC35
rs2296434	chr10	SF2 SRp40 SRp55
rs17127837	chr14	SF2
rs1051061	chr2	SRp40
rs6589372	chr11	Acceptor
rs17538467	chr3	SRp40
rs3749231	chr3	Acceptor
rs7809378	chr7	SRp55
rs11782383	chr8	SC35 SRp40
rs1049925	chr12	SC35
rs1799693	chr6	SRp40
rs16852224	chr1	Branch
rs2261295	chr1	Donor
rs1876444	chr17	SRp40
rs3829258	chr11	Acceptor
rs2271732	chr18	Acceptor
rs16977629	chr15	SF2 SRp40
rs2070113	chr9	SC35 SF2
rs6008795	chr22	SRp40
rs2240543	chr2	SRp55
rs2305685	chr4	SC35
rs1995641	chr3	SC35
rs2040371	chr7	SC35
rs17245729	chr16	SC35
rs7249216	chr19	Acceptor
rs2070235	chr20	SC35 SF2
rs3736326	chr11	SF2
rs2274633	chr10	SF2 SRp55
rs17846710	chr1	SRp40
rs7249755	chr19	SF2 SRp40
rs2226866	chr11	Branch
rs17005426	chr4	Acceptor
rs10853294	chr18	Acceptor
rs1142057	chr1	SC35
rs3742103	chr13	Acceptor
rs2839550	chr21	SC35 SF2
rs7799894	chr7	SC35 SRp40
rs2288020	chr16	SF2
rs7138545	chr12	Donor
rs10901066	chr9	SRp40
rs3213885	chr2	Acceptor
rs7968520	chr12	SRp55
rs2306666	chr11	SC35 Acceptor
rs11574810	chr19	Acceptor
rs1503391	chr11	Acceptor
rs3129997	chr6	SRp55
rs10514790	chr2	Acceptor
rs4807536	chr19	SC35 SRp55
rs16842890	chr2	SF2
rs2072935	chr1	Acceptor
rs13189484	chr5	SRp40
rs10462020	chr1	SRp40 SRp55
rs9682586	chr3	Branch
rs2272238	chr12	Acceptor
rs4980533	chr11	Acceptor
rs11644432	chr16	Acceptor
rs13306119	chr1	SF2 SRp55
rs4905082	chr14	SF2
rs9606739	chr22	SF2
rs12276729	chr11	SF2
rs16840892	chr4	SC35
rs10781542	chr9	SF2
rs7660517	chr4	Acceptor
rs17660776	chr18	Donor
rs11568638	chr13	Acceptor
rs745211	chr16	SC35 SF2 SRp40
rs4845374	chr1	Acceptor
rs543143	chr18	Acceptor
rs2279027	chr4	SRp55
rs2228313	chr22	SRp40 SRp55
rs1726800	chr19	SC35 SF2 SRp40
rs3735042	chr7	SF2
rs10776692	chr10	SC35 SRp55
rs9439458	chr1	Acceptor
rs2294003	chr8	SRp40
rs3742660	chr14	SC35 SRp40
rs2229850	chr6	SF2 SRp55
rs3732527	chr3	SRp55
rs1127568	chr2	SC35 SF2 SRp40
rs803664	chr20	Acceptor
rs7553394	chr1	SC35
rs2296580	chr10	Branch
rs2074512	chr6	Acceptor
rs5028115	chr8	SC35 SRp55
rs3739690	chr9	SC35
rs2985130	chr1	Donor
rs1538372	chr1	Acceptor Branch
rs880025	chr3	Acceptor
rs9474034	chr6	Acceptor
rs2278033	chr3	Acceptor
rs9896405	chr17	SC35 SRp55
rs11024770	chr11	Acceptor
rs1502755	chr3	Acceptor
rs891087	chr19	SC35 SF2 SRp40
rs4125255	chr9	SRp40
rs848217	chr1	SF2
rs1064017	chr14	SC35 SRp40
rs9689685	chr6	Donor
rs7501724	chr17	Acceptor
rs13074171	chr3	SC35 SF2
rs17884145	chr11	Acceptor
rs2093066	chr20	SF2
rs1808323	chr22	SC35
rs2276712	chr1	SC35 SRp40
rs2686119	chr16	SC35 SF2
rs8047484	chr16	SF2 SRp55 Acceptor
rs12061148	chr1	Branch
rs8086066	chr18	Donor
rs4246502	chr1	SC35
rs1865787	chr12	SC35
rs7092959	chr10	Donor
rs392609	chr7	SF2
rs5286	chr8	Donor
rs16873582	chr7	SRp55
rs2289839	chr3	SRp40 SRp55
rs17695161	chr9	SRp40 SRp55
rs11207463	chr1	SF2
rs1133096	chr20	SRp40
rs9760	chr20	SC35 SRp40
rs11779306	chr8	SC35 SF2
rs2285515	chr19	Acceptor
rs7988841	chr13	SF2
rs4757707	chr11	SF2 SRp55
rs7871866	chr9	Acceptor
rs13394619	chr2	Acceptor
rs7344530	chr20	Acceptor
rs2838012	chr21	SC35
rs8104926	chr19	Acceptor
rs7824402	chr8	Acceptor
rs896377	chr8	Branch
rs10782323	chr6	Acceptor
rs17719808	chr15	SRp40 SRp55
rs978778	chr20	Acceptor
rs574553	chr1	SC35
rs17327536	chrX	Acceptor
rs17153622	chr10	Acceptor
rs7208422	chr17	SC35 SRp40
rs3745498	chr19	Donor
rs11169524	chr12	SC35
rs2070215	chr7	SRp40 SRp55
rs10950797	chr7	SRp40 SRp55
rs2233188	chr19	SRp55
rs17718208	chr14	Donor
rs1914016	chr15	Donor
rs12080985	chr1	SC35 SRp40 SRp55
rs3729952	chr11	SF2
rs9332119	chr10	Acceptor
rs1054487	chr19	SF2 SRp40
rs516535	chr6	SF2
rs6289	chr4	SRp40
rs4752863	chr11	Acceptor
rs16954188	chr18	Acceptor
rs2278201	chr2	SRp40
rs6795772	chr3	Acceptor
rs2277301	chr11	SRp40
rs641153	chr6	SF2
rs469074	chr5	Donor
rs6670886	chr1	SC35 SRp40
rs6961461	chr7	Acceptor
rs17084956	chr5	SRp40
rs3750946	chr11	Acceptor
rs11466512	chr3	Acceptor
rs11607725	chr11	Acceptor
rs455527	chr16	SC35 SF2
rs12341672	chr9	Acceptor
rs2276959	chr4	Donor
rs3765534	chr13	SRp40
rs4761946	chr12	SRp40
rs1811890	chr14	SF2
rs3730026	chr17	SRp40
rs1719581	chr3	SC35 SRp40
rs4986948	chr11	SRp55
rs1153936	chr1	SC35
rs7873919	chr9	Donor
rs11883363	chr19	SRp55
rs140648	chr15	Donor
rs10951936	chr7	Acceptor
rs7117346	chr11	Acceptor
rs17779014	chr2	Acceptor Branch
rs16961081	chr17	Acceptor
rs17029626	chr1	SF2
rs2273546	chr11	Acceptor
rs6921553	chr6	SC35 SRp40 SRp55
rs1668867	chr1	SF2
rs2945253	chr8	SC35
rs16963774	chr15	SRp55
rs2155722	chr21	SRp55
rs7411607	chr1	SF2 SRp55
rs9949231	chr18	SC35
rs1063469	chr4	SRp55
rs3746807	chr20	SF2
rs3750917	chr11	Branch
rs11160779	chr14	SF2
rs13224261	chr7	SRp40
rs16881817	chr7	SC35
rs2509013	chr11	Acceptor
rs440500	chr13	SF2
rs1859058	chr17	SF2 SRp40 SRp55
rs2186797	chr11	SC35
rs17059121	chr3	SF2
rs8076893	chr17	Acceptor
rs3741050	chr11	Acceptor
rs1058656	chr7	SC35 SRp40
rs891398	chr8	SRp40
rs9288088	chr2	Acceptor
rs2019240	chr16	SC35
rs7483092	chr11	Acceptor
rs4545929	chr19	Acceptor
rs2279112	chr8	SRp40
rs17638234	chr19	Acceptor
rs3741737	chr12	Acceptor
rs3213493	chrX	Branch
rs2076020	chr1	SF2
rs5761	chr7	SC35 SRp55
rs3816118	chr16	Acceptor
[truncated: 28,978 more rows]
