# Supplementary material for: Genome-wide survey of allele-specific splicing in humans
Source: BMC Genomics. 2008 Jun 2;9:265. doi: 10.1186/1471-2164-9-265 (PMC2427040; doi:10.1186/1471-2164-9-265)
Supplement: Additional file 3 — Allele-specific splicing candidates inferred from exon array data. Exon-array diagrams. Diagrams illustrating evidence of allele-specific splicing from exon-array data for 1,185 srSNPs are available from . [file 1471-2164-9-265-S3.xls]

## Sheet: mSNP_candidates
p-value	mSNP	ASAPII Alternate Splice junctions	UniGene Cluster	Gene Name	Gene Description	Chromosome
1.3483e-16	rs7143006	170501^170513	Hs.497599	WARS	Tryptophanyl-tRNA synthetase	14
1.0047e-15	rs7143006	170501^170504	Hs.497599	WARS	Tryptophanyl-tRNA synthetase	14
1.227e-14	rs2053588	256801^256802	Hs.4104	C14orf129	Chromosome 14 open reading frame 129	14
3.6127e-13	rs7143006	170502^170504	Hs.497599	WARS	Tryptophanyl-tRNA synthetase	14
2.3892e-08	rs7143006	170502^170503	Hs.497599	WARS	Tryptophanyl-tRNA synthetase	14
1.0561e-07	rs2074070	12623^12624	Hs.98593	ZNF419	Zinc finger protein 419	19
2.129e-07	rs1130180	235752^235754	Hs.437056	SUPT5H	Suppressor of Ty 5 homolog (S. cerevisiae)	19
2.7535e-07	rs17856515	101589^101597	Hs.527412	ASAH1	N-acylsphingosine amidohydrolase (acid ceramidase) 1	8
4.7579e-07	rs1061653	359390^359392	Hs.203772	FRG1	FSHD region gene 1	4
5.1264e-07	rs7143006	170501^170503	Hs.497599	WARS	Tryptophanyl-tRNA synthetase	14
6.5688e-07	rs17425194	359390^359392	Hs.203772	FRG1	FSHD region gene 1	4
8.6158e-07	rs6846627	359390^359392	Hs.203772	FRG1	FSHD region gene 1	4
9.2171e-07	rs1951119	165991^165992	Hs.4997	RBM23	RNA binding motif protein 23	14
1.082e-06	rs1951119	165992^165995	Hs.4997	RBM23	RNA binding motif protein 23	14
1.4758e-06	rs2644337	226344^226346	Hs.443837	NPEPPS	Aminopeptidase puromycin sensitive	17
3.0757e-06	rs17406826	359390^359392	Hs.203772	FRG1	FSHD region gene 1	4
4.6478e-06	rs17856515	101606^101608	Hs.527412	ASAH1	N-acylsphingosine amidohydrolase (acid ceramidase) 1	8
7.593e-06	rs8113039	12623^12624	Hs.98593	ZNF419	Zinc finger protein 419	19
1.2302e-05	rs17856515	101608^101610	Hs.527412	ASAH1	N-acylsphingosine amidohydrolase (acid ceramidase) 1	8
1.8953e-05	rs2295680	165992^165995	Hs.4997	RBM23	RNA binding motif protein 23	14
2.0146e-05	rs2295680	165991^165992	Hs.4997	RBM23	RNA binding motif protein 23	14
3.9864e-05	rs17850693	174042^174044	Hs.492031	FLJ11011	Ubiquitin-conjugating enzyme E2W (putative)	8
3.9864e-05	rs17850693	174042^174047	Hs.492031	FLJ11011	Ubiquitin-conjugating enzyme E2W (putative)	8
9.0959e-05	rs17850945	182808^182809	Hs.484222	RTCD1	RNA terminal phosphate cyclase domain 1	1
9.4983e-05	rs2273804	170483^170513	Hs.497599	WARS	Tryptophanyl-tRNA synthetase	14
9.744e-05	rs17850945	182809^182811	Hs.484222	RTCD1	RNA terminal phosphate cyclase domain 1	1
9.8868e-05	rs2273804	170501^170513	Hs.497599	WARS	Tryptophanyl-tRNA synthetase	14
0.00012605	rs17851439	101606^101608	Hs.527412	ASAH1	N-acylsphingosine amidohydrolase (acid ceramidase) 1	8
0.00012624	rs17851439	101608^101610	Hs.527412	ASAH1	N-acylsphingosine amidohydrolase (acid ceramidase) 1	8
0.00017763	rs11544163	326283^326284	Hs.279920	YWHAB	Tyrosine 3-monooxygenase/tryptophan 5-monooxygenase activation protein, beta polypeptide	20
0.00022333	rs1141534	382804^382805	Hs.169718	CNN2	Calponin 2	19
0.00023883	rs1629011	248000^248001	Hs.432315	PDE4DIP	Phosphodiesterase 4D interacting protein (myomegalin)	1
0.00024662	rs763046	277402^277404	Hs.372129	CPNE5	Copine V	6
0.00025604	rs17855422	174042^174047	Hs.492031	FLJ11011	Ubiquitin-conjugating enzyme E2W (putative)	8
0.00025604	rs17855422	174042^174044	Hs.492031	FLJ11011	Ubiquitin-conjugating enzyme E2W (putative)	8
0.00026648	rs17855421	174042^174047	Hs.492031	FLJ11011	Ubiquitin-conjugating enzyme E2W (putative)	8
0.00026648	rs17855421	174042^174044	Hs.492031	FLJ11011	Ubiquitin-conjugating enzyme E2W (putative)	8
0.00027833	rs17850035	385677^385678	Hs.16187	MDS032	Uncharacterized hematopoietic stem/progenitor cells protein MDS032	19
0.00037891	rs2290228	32432^32433	Hs.7753	CALU	Calumenin	7
0.00037891	rs2290228	32432^32438	Hs.7753	CALU	Calumenin	7
0.00038755	rs1141534	382804^382811	Hs.169718	CNN2	Calponin 2	19
0.00039147	rs11544163	326284^326287	Hs.279920	YWHAB	Tyrosine 3-monooxygenase/tryptophan 5-monooxygenase activation protein, beta polypeptide	20
0.0004263	rs17852855	104239^104241	Hs.524899	SAP18	Sin3-associated polypeptide, 18kDa	13
0.00049121	rs2660	104312^104313	Hs.524760	OAS1	2',5'-oligoadenylate synthetase 1, 40/46kDa	12
0.00050819	rs11539852	222418^222420	Hs.445351	LGALS1	Lectin, galactoside-binding, soluble, 1 (galectin 1)	22
0.0005152	rs17852900	95247^95248	Hs.529735	AADAT	Aminoadipate aminotransferase	4
0.00053611	rs5742872	22701^22702	Hs.82890	DAD1	Defender against cell death 1	14
0.00059826	rs2280154	318679^318680	Hs.289123	DCTN2	Dynactin 2 (p50)	12
0.00059964	rs11557189	243639^243640	Hs.433419	COX4I1	Cytochrome c oxidase subunit IV isoform 1	16
0.00061027	rs3746500	127325^127326	Hs.517075	ZSWIM1	Zinc finger, SWIM-type containing 1	20
0.00061989	rs11549419	389018^389020	Hs.159118	AMD1	Adenosylmethionine decarboxylase 1	6
0.00063063	rs3209805	331305^331309	Hs.270978	MEST	Mesoderm specific transcript homolog (mouse)	7
0.00066772	rs11538820	116141^116142	Hs.521487	MGC8721	Transmembrane protein 66	8
0.00067961	rs11538820	116142^116155	Hs.521487	MGC8721	Transmembrane protein 66	8
0.00070176	rs2155666	29208^29214	Hs.7626	LOC219854	Hypothetical protein LOC219854	11
0.00070226	rs17850197	172080^172081	Hs.494192	OSTF1	Osteoclast stimulating factor 1	9
0.00070358	rs767455	325347^325351	Hs.279594	TNFRSF1A	Tumor necrosis factor receptor superfamily, member 1A	12
0.00071216	rs2273804	170501^170504	Hs.497599	WARS	Tryptophanyl-tRNA synthetase	14
0.00080476	rs10188932	162586^162587	Hs.502770	TSSC1	Tumor suppressing subtransferable candidate 1	2
0.00082264	rs5742872	22702^22712	Hs.82890	DAD1	Defender against cell death 1	14
0.00083394	rs1059712	132421^132423	Hs.515560	KLK2	Kallikrein 2, prostatic	19
0.00083894	rs3087452	189745^189746	Hs.477481	MCM2	MCM2 minichromosome maintenance deficient 2, mitotin (S. cerevisiae)	3
0.00083976	rs17625433	59338^59346	Hs.567686	FLJ32642	Vacuolar protein sorting 37A (yeast)	8
0.00084933	rs11540319	285123^285126	Hs.368934	MGC40157	Chromosome 17 open reading frame 45	17
0.00089186	rs4968597	138704^138705	Hs.514402	LYK5	Protein kinase LYK5	17
0.00090173	rs17856580	321014^321016	Hs.284295	NSMCE1	Non-SMC element 1 homolog (S. cerevisiae)	16
0.00090596	rs35442986	246579^246582	Hs.430435	NUP54	Nucleoporin 54kDa	4
0.00091147	rs12725558	386823^386826	Hs.16034	MGC13186	Chromosome 1 open reading frame 57	1
0.00094129	rs4968597	138704^138708	Hs.514402	LYK5	Protein kinase LYK5	17
0.00094992	rs4300770	382801^382805	Hs.169718	CNN2	Calponin 2	19
0.0009838	rs34536280	225016^225017	Hs.444356	GRB2	Growth factor receptor-bound protein 2	17
0.0010053	rs17850035	385678^385679	Hs.16187	MDS032	Uncharacterized hematopoietic stem/progenitor cells protein MDS032	19
0.0010071	rs10111	84265^84266	Hs.534613	DLNB14	Similar to DLNB14	11
0.0010086	rs17852855	104241^104245	Hs.524899	SAP18	Sin3-associated polypeptide, 18kDa	13
0.0010153	rs17625433	59337^59338	Hs.567686	FLJ32642	Vacuolar protein sorting 37A (yeast)	8
0.0010488	rs6112	150268^150269	Hs.510334	SERPINA5	Serpin peptidase inhibitor, clade A (alpha-1 antiproteinase, antitrypsin), member 5	14
0.0010854	rs2854909	313532^313533	Hs.298345	SLBP	Stem-loop (histone) binding protein	4
0.0010875	rs767455	325344^325347	Hs.279594	TNFRSF1A	Tumor necrosis factor receptor superfamily, member 1A	12
0.0011162	rs17361763	384891^384894	Hs.163424	NSUN4	NOL1/NOP2/Sun domain family, member 4	1
0.0011401	rs2273804	170513^170517	Hs.497599	WARS	Tryptophanyl-tRNA synthetase	14
0.0011424	rs4649	37743^37744	Hs.74137	TMP21	Transmembrane emp24-like trafficking protein 10 (yeast)	14
0.0012224	rs3748976	212831^212832	Hs.460002	FLJ11151	Hypothetical protein FLJ11151	16
0.0012233	rs17264865	254052^254056	Hs.413482	C21orf33	Chromosome 21 open reading frame 33	21
0.0012384	rs2287988	184212^184213	Hs.482910	LRAP	Leukocyte-derived arginine aminopeptidase	5
0.0012481	rs1055811	16527^16529	Hs.97439	NT5C2	5'-nucleotidase, cytosolic II	10
0.0013158	rs2295292	20393^20394	Hs.8595	FLJ12438	Invasion inhibitory protein 45	1
0.0013221	rs2306852	156706^156707	Hs.505077	C12orf11	Chromosome 12 open reading frame 11	12
0.0013249	rs1047762	231211^231213	Hs.438830	DNAJD1	DnaJ (Hsp40) homolog, subfamily C, member 15	13
0.0013727	rs34413634	22654^22656	Hs.82609	HMBS	Hydroxymethylbilane synthase	11
0.0013976	rs1045458	358262^358263	Hs.208597	CTBP1	C-terminal binding protein 1	4
0.0015224	rs1055811	16529^16548	Hs.97439	NT5C2	5'-nucleotidase, cytosolic II	10
0.0015324	rs11559157	27583^27584	Hs.77768	DNAJB2	DnaJ (Hsp40) homolog, subfamily B, member 2	2
0.001551	rs7143006	170502^170514	Hs.497599	WARS	Tryptophanyl-tRNA synthetase	14
0.001579	rs28482949	226344^226346	Hs.443837	NPEPPS	Aminopeptidase puromycin sensitive	17
0.0016172	rs1059712	132423^132426	Hs.515560	KLK2	Kallikrein 2, prostatic	19
0.0016226	rs2070150	174105^174106	Hs.492740	ATF6	Activating transcription factor 6	1
0.0016322	rs7262532	283807^283809	Hs.369373	SEC23B	Sec23 homolog B (S. cerevisiae)	20
0.0016341	rs1664022	247960^247961	Hs.432315	PDE4DIP	Phosphodiesterase 4D interacting protein (myomegalin)	1
0.0016416	rs1135983	174105^174106	Hs.492740	ATF6	Activating transcription factor 6	1
0.0016473	rs6085343	351632^351635	Hs.224764	C20orf155	Chromosome 20 open reading frame 155	20
0.0016473	rs6085343	351632^351633	Hs.224764	C20orf155	Chromosome 20 open reading frame 155	20
0.0016526	rs11540310	285123^285126	Hs.368934	MGC40157	Chromosome 17 open reading frame 45	17
0.0017095	rs11551949	199294^199334	Hs.473761	RTN3	Reticulon 3	11
0.0017329	rs7262532	283806^283807	Hs.369373	SEC23B	Sec23 homolog B (S. cerevisiae)	20
0.0017393	rs2854909	313533^313534	Hs.298345	SLBP	Stem-loop (histone) binding protein	4
0.0017794	rs28931613	79844^79845	Hs.546251	ECGF1	Endothelial cell growth factor 1 (platelet-derived)	22
0.0018052	rs7173448	27987^27992	Hs.77873	B7H3	CD276 antigen	15
0.0018185	rs3913486	348193^348194	Hs.23348	SKP2	S-phase kinase-associated protein 2 (p45)	5
0.0018201	rs11547309	127593^127596	Hs.517059	GDAP1L1	Ganglioside-induced differentiation-associated protein 1-like 1	20
0.0018676	rs11548693	32165^32167	Hs.75348	PSME1	Proteasome (prosome, macropain) activator subunit 1 (PA28 alpha)	14
0.001899	rs3807479	177153^177154	Hs.489309	TAF6	TAF6 RNA polymerase II, TATA box binding protein (TBP)-associated factor, 80kDa	7
0.0019377	rs1664022	247960^247967	Hs.432315	PDE4DIP	Phosphodiesterase 4D interacting protein (myomegalin)	1
0.0019571	rs7173476	27987^27992	Hs.77873	B7H3	CD276 antigen	15
0.0019594	rs3733570	32769^32770	Hs.75438	QDPR	Quinoid dihydropteridine reductase	4
0.0019915	rs11556516	244616^244617	Hs.432574	POLR2H	Polymerase (RNA) II (DNA directed) polypeptide H	3
0.0020028	rs2074076	12626^12627	Hs.98593	ZNF419	Zinc finger protein 419	19
0.002053	rs11540310	285122^285123	Hs.368934	MGC40157	Chromosome 17 open reading frame 45	17
0.0020832	rs1804270	200201^200202	Hs.469820	RALB	V-ral simian leukemia viral oncogene homolog B (ras related; GTP binding protein)	2
0.0021645	rs11551680	273968^273969	Hs.377484	BAG1	BCL2-associated athanogene	9
0.0021658	rs7990	73243^73244	Hs.555872	HLA-DQA1	Major histocompatibility complex, class II, DQ alpha 1	6
0.0021841	rs11555928	112040^112045	Hs.522665	MAGED2	Melanoma antigen family D, 2	X
0.0021987	rs8584	288971^288972	Hs.356626	QIL1	QIL1 protein	19
0.0022225	rs10972318	311792^311797	Hs.301696	KIAA1539	KIAA1539	9
0.0022255	rs35019975	309761^309770	Hs.306412	SH2D3C	SH2 domain containing 3C	9
0.0022255	rs35019975	309761^309763	Hs.306412	SH2D3C	SH2 domain containing 3C	9
0.0022255	rs1130034	73231^73232	Hs.555872	HLA-DQA1	Major histocompatibility complex, class II, DQ alpha 1	6
0.0022495	rs11555170	289625^289626	Hs.362728	2007-09-15	15 kDa selenoprotein	1
0.0022562	rs1998848	104799^104805	Hs.525205	NDRG2	NDRG family member 2	14
0.0022941	rs11544263	235960^235961	Hs.436803	VBP1	Von Hippel-Lindau binding protein 1	X
0.0023012	rs34536280	225017^225028	Hs.444356	GRB2	Growth factor receptor-bound protein 2	17
0.0023053	rs2070150	174106^174110	Hs.492740	ATF6	Activating transcription factor 6	1
0.0023182	rs4849	183689^183696	Hs.484188	ATP6V0E	ATPase, H+ transporting, lysosomal 9kDa, V0 subunit e	5
0.0023344	rs1135983	174106^174110	Hs.492740	ATF6	Activating transcription factor 6	1
0.00239	rs28364677	331074^331075	Hs.27059	GMPPA	GDP-mannose pyrophosphorylase A	2
0.0024143	rs1058974	377351^377352	Hs.174050	EDF1	Endothelial differentiation-related factor 1	9
0.0024237	rs1060116	85535^85536	Hs.534322	HLA-DRB5	Major histocompatibility complex, class II, DR beta 5	6
0.0024252	rs35439325	370213^370214	Hs.190495	GPNMB	Glycoprotein (transmembrane) nmb	7
0.0024256	rs3177508	124943^124948	Hs.517603	MFNG	Manic fringe homolog (Drosophila)	22
0.002438	rs17057255	355492^355494	Hs.212088	EPHX2	Epoxide hydrolase 2, cytoplasmic	8
0.0024965	rs2131107	30424^30432	Hs.76111	DAG1	Dystroglycan 1 (dystrophin-associated glycoprotein 1)	3
0.0025007	rs10335	200583^200584	Hs.469175	SYTL1	Synaptotagmin-like 1	1
0.002501	rs2131107	30421^30424	Hs.76111	DAG1	Dystroglycan 1 (dystrophin-associated glycoprotein 1)	3
0.0026036	rs11632697	225536^225540	Hs.443731	USP8	Ubiquitin specific peptidase 8	15
0.0026646	rs1804886	26478^26479	Hs.78601	UROD	Uroporphyrinogen decarboxylase	1
0.0026709	rs11546018	151805^151806	Hs.508993	RNF14	Ring finger protein 14	5
0.0026726	rs3213950	185907^185909	Hs.480454	LOC57117	PHD finger protein 22	4
0.0026962	rs13393659	304561^304563	Hs.323489	FLJ20758	FLJ20758 protein	2
0.0026991	rs2072688	212685^212687	Hs.459855	PMM2	Phosphomannomutase 2	16
0.0026999	rs4852735	130968^130969	Hs.516087	TEX261	Testis expressed sequence 261	2
0.0027003	rs12625213	346475^346476	Hs.235484	NULL	LOC440767	20
0.0027186	rs11570176	385386^385390	Hs.166011	CTNND1	Catenin (cadherin-associated protein), delta 1	11
0.0027526	rs6857760	186094^186099	Hs.480415	MANBA	Mannosidase, beta A, lysosomal	4
0.0028084	rs125555	262672^262674	Hs.405610	MBD1	Methyl-CpG binding domain protein 1	18
0.0028451	rs1804886	26477^26478	Hs.78601	UROD	Uroporphyrinogen decarboxylase	1
0.0028484	rs7990	73243^73252	Hs.555872	HLA-DQA1	Major histocompatibility complex, class II, DQ alpha 1	6
0.0028486	rs2896399	271098^271100	Hs.381204	FLJ12760	Hypothetical protein FLJ12760	17
0.0028486	rs17152098	271098^271100	Hs.381204	FLJ12760	Hypothetical protein FLJ12760	17
0.0028493	rs1800714	294073^294075	Hs.349470	SNCG	Synuclein, gamma (breast cancer-specific protein 1)	10
0.0028493	rs17291320	276099^276100	Hs.374127	CDC16	CDC16 cell division cycle 16 homolog (S. cerevisiae)	13
0.0028511	rs763046	277402^277403	Hs.372129	CPNE5	Copine V	6
0.0028529	rs8019792	150267^150268	Hs.510334	SERPINA5	Serpin peptidase inhibitor, clade A (alpha-1 antiproteinase, antitrypsin), member 5	14
0.0028727	rs17361763	384890^384891	Hs.163424	NSUN4	NOL1/NOP2/Sun domain family, member 4	1
0.002914	rs17632	20805^20806	Hs.90073	CSE1L	CSE1 chromosome segregation 1-like (yeast)	20
0.0029144	rs11541402	213697^213698	Hs.459142	HOMER2	Homer homolog 2 (Drosophila)	15
0.00295	rs1049282	343043^343044	Hs.248267	MPST	Mercaptopyruvate sulfurtransferase	22
0.0029509	rs2896399	271098^271099	Hs.381204	FLJ12760	Hypothetical protein FLJ12760	17
0.0029509	rs17152098	271098^271099	Hs.381204	FLJ12760	Hypothetical protein FLJ12760	17
0.0029524	rs11557531	385265^385270	Hs.163113	MGC4368	Hypothetical protein MGC4368	17
0.0030402	rs1127809	117153^117154	Hs.520344	DDX56	DEAD (Asp-Glu-Ala-Asp) box polypeptide 56	7
0.0030609	rs6001200	308543^308544	Hs.3094	KIAA0063	Josephin domain containing 1	22
0.0030972	rs11537963	196369^196370	Hs.474010	PTTG1IP	Pituitary tumor-transforming 1 interacting protein	21
0.0031132	rs11555381	259058^259061	Hs.408461	DDX6	DEAD (Asp-Glu-Ala-Asp) box polypeptide 6	11
0.0031315	rs11545930	38344^38345	Hs.68257	GTF2F1	General transcription factor IIF, polypeptide 1, 74kDa	19
0.0031805	rs11538032	381647^381649	Hs.171626	SKP1A	S-phase kinase-associated protein 1A (p19A)	5
0.0032449	rs1058207	108671^108672	Hs.523628	DAP3	Death associated protein 3	1
0.0032657	rs2394049	388936^388943	Hs.157883	ZNF187	Zinc finger protein 187	6
0.0032945	rs11557166	35692^35702	Hs.75069	SHMT2	Serine hydroxymethyltransferase 2 (mitochondrial)	12
0.0033069	rs11553385	39942^39943	Hs.65234	DDX27	DEAD (Asp-Glu-Ala-Asp) box polypeptide 27	20
0.0033335	rs8187641	339066^339067	Hs.25450	SLC29A1	Solute carrier family 29 (nucleoside transporters), member 1	6
0.0033844	rs35441642	106405^106406	Hs.524156	DCLRE1C	DNA cross-link repair 1C (PSO2 homolog, S. cerevisiae)	10
0.0033967	rs1061333	362589^362591	Hs.198269	NDUFA3	NADH dehydrogenase (ubiquinone) 1 alpha subcomplex, 3, 9kDa	19
0.0034405	rs1131227	64452^64453	Hs.567274	GAS6	Growth arrest-specific 6	13
0.0034587	rs35299026	369949^369951	Hs.18788	DHRS10	Dehydrogenase/reductase (SDR family) member 10	19
0.0034718	rs1801564	29261^29262	Hs.7744	NDUFV1	NADH dehydrogenase (ubiquinone) flavoprotein 1, 51kDa	11
0.0035074	rs10931931	266759^266768	Hs.390736	CFLAR	CASP8 and FADD-like apoptosis regulator	2
0.0035186	rs4787952	142614^142618	Hs.513457	IL4R	Interleukin 4 receptor	16
0.00359	rs17855908	194725^194726	Hs.472860	CD40	CD40 antigen (TNF receptor superfamily member 5)	20
0.003591	rs7874056	377018^377021	Hs.175905	AUH	AU RNA binding protein/enoyl-Coenzyme A hydratase	9
0.0035937	rs5030799	194908^194910	Hs.473087	CTPS	CTP synthase	1
0.0036095	rs11537963	196370^196402	Hs.474010	PTTG1IP	Pituitary tumor-transforming 1 interacting protein	21
0.0036315	rs3765174	242386^242390	Hs.434059	ETV4	Ets variant gene 4 (E1A enhancer binding protein, E1AF)	17
0.0036695	rs1804551	343254^343255	Hs.246506	SLC25A4	Solute carrier family 25 (mitochondrial carrier; adenine nucleotide translocator), member 6	4
0.0036712	rs2230278	158146^158147	Hs.504251	SIAT4C	ST3 beta-galactoside alpha-2,3-sialyltransferase 4	11
0.0036983	rs4371157	141135^141140	Hs.513832	AFG3L1	AFG3 ATPase family gene 3-like 1 (yeast)	16
0.0037399	rs1126487	27095^27096	Hs.808	HNRPF	Heterogeneous nuclear ribonucleoprotein F	10
0.0037446	rs6107576	196266^196275	Hs.472024	C20orf30	Chromosome 20 open reading frame 30	20
0.0037543	rs1056804	256294^256298	Hs.410965	DGCR6L	DiGeorge syndrome critical region gene 6-like	22
0.0037548	rs7914441	310731^310733	Hs.303727	C10orf4	Chromosome 10 open reading frame 4	10
0.0037556	rs3218614	343989^343991	Hs.244139	FAS	Fas (TNF receptor superfamily, member 6)	10
0.0037556	rs7914441	310733^310739	Hs.303727	C10orf4	Chromosome 10 open reading frame 4	10
0.0037697	rs35618062	325994^325995	Hs.27788	ZNF488	Zinc finger protein 488	10
0.0037697	rs35618062	325994^325997	Hs.27788	ZNF488	Zinc finger protein 488	10
0.0037735	rs17849355	94688^94691	Hs.530687	RNH	Ribonuclease/angiogenin inhibitor 1	11
0.0037974	rs628462	255290^255296	Hs.412311	CORT	Cortistatin	1
0.0037981	rs2482169	68579^68592	Hs.558690	CBWD3	COBW-like placental protein	9
0.0037995	rs2155666	29214^29216	Hs.7626	LOC219854	Hypothetical protein LOC219854	11
0.0038008	rs7004980	12445^12446	Hs.98848	ADAM3A	ADAM metallopeptidase domain 3a (cyritestin 1)	8
0.0038008	rs7004980	12445^12447	Hs.98848	ADAM3A	ADAM metallopeptidase domain 3a (cyritestin 1)	8
0.0038026	rs4859571	233353^233354	Hs.437365	ASAHL	N-acylsphingosine amidohydrolase (acid ceramidase)-like	4
0.0038026	rs7173448	27992^27994	Hs.77873	B7H3	CD276 antigen	15
0.0038689	rs11556437	299023^299029	Hs.335918	FDPS	Farnesyl diphosphate synthase (farnesyl pyrophosphate synthetase, dimethylallyltranstransferase, geranyltranstransferase)	1
0.0039222	rs3205882	281811^281815	Hs.369765	ADAM5	ADAM metallopeptidase domain 5	8
0.003924	rs12545489	12445^12446	Hs.98848	ADAM3A	ADAM metallopeptidase domain 3a (cyritestin 1)	8
0.003924	rs12545489	12445^12447	Hs.98848	ADAM3A	ADAM metallopeptidase domain 3a (cyritestin 1)	8
0.0039259	rs3736075	38451^38453	Hs.67201	NT5C	5', 3'-nucleotidase, cytosolic	17
0.0039259	rs11559050	113147^113148	Hs.522087	OPRS1	Opioid receptor, sigma 1	9
0.0039264	rs1058207	108672^108679	Hs.523628	DAP3	Death associated protein 3	1
0.0039298	rs13311752	365541^365543	Hs.194157	ZC3HC1	Zinc finger, C3HC-type containing 1	7
0.0039303	rs11558408	184110^184115	Hs.483564	PFDN1	Prefoldin 1	5
0.0039335	rs165631	281204^281207	Hs.370408	COMT	Catechol-O-methyltransferase	22
0.0039335	rs165631	281204^281208	Hs.370408	COMT	Catechol-O-methyltransferase	22
0.003941	rs3743912	143625^143626	Hs.513242	RHOT2	Ras homolog gene family, member T2	16
0.0039421	rs4362779	333935^333936	Hs.267446	FLJ11184	Hypothetical protein FLJ11184	4
0.0039709	rs8053	341492^341503	Hs.251531	PSMA4	Proteasome (prosome, macropain) subunit, alpha type, 4	15
0.0040609	rs35441642	106406^106408	Hs.524156	DCLRE1C	DNA cross-link repair 1C (PSO2 homolog, S. cerevisiae)	10
0.0040721	rs6947955	178150^178151	Hs.488240	UPP1	Uridine phosphorylase 1	7
0.0041309	rs9274380	257179^257181	Hs.409934	HLA-DQB1	Major histocompatibility complex, class II, DQ beta 1	6
0.004142	rs17852541	344452^344457	Hs.24258	GUCY1A3	Guanylate cyclase 1, soluble, alpha 3	4
0.0041966	rs2077960	191229^191230	Hs.476221	IHPK2	Inositol hexaphosphate kinase 2	3
0.0042496	rs11632697	225535^225536	Hs.443731	USP8	Ubiquitin specific peptidase 8	15
0.004252	rs1803212	270781^270782	Hs.384598	SERPING1	Serpin peptidase inhibitor, clade G (C1 inhibitor), member 1, (angioedema, hereditary)	11
0.0042623	rs3739956	173629^173638	Hs.494173	ANXA1	Annexin A1	9
0.0042668	rs11548193	146315^146320	Hs.512670	BCAT2	Branched chain aminotransferase 2, mitochondrial	19
0.0042846	rs11540353	283699^283701	Hs.369144	AAAS	Achalasia, adrenocortical insufficiency, alacrimia (Allgrove, triple-A)	12
0.0042996	rs1469122	267827^267829	Hs.388255	DC13	DC13 protein	16
0.0043087	rs1469122	267829^267839	Hs.388255	DC13	DC13 protein	16
0.0043196	rs17137094	321163^321166	Hs.284279	HMOX2	Heme oxygenase (decycling) 2	16
0.0043286	rs2291033	137873^137875	Hs.514470	SLC25A19	Solute carrier family 25 (mitochondrial deoxynucleotide carrier), member 19	17
0.0043354	rs1801293	194728^194729	Hs.472860	CD40	CD40 antigen (TNF receptor superfamily member 5)	20
0.0043636	rs17323082	176933^176934	Hs.4900	CIAPIN1	Cytokine induced apoptosis inhibitor 1	16
0.0043888	rs11083	219253^219254	Hs.446414	CD47	CD47 antigen (Rh-related antigen, integrin-associated signal transducer)	3
0.0044132	rs164390	345981^345998	Hs.23960	CCNB1	Cyclin B1	5
0.0044585	rs164390	345981^345982	Hs.23960	CCNB1	Cyclin B1	5
0.004491	rs11541044	109858^109861	Hs.524599	NAP1L1	Nucleosome assembly protein 1-like 1	12
0.0045084	rs17099455	55273^55274	Hs.569361	C14orf167	Chromosome 14 open reading frame 167	14
0.0045084	rs4457918	55273^55274	Hs.569361	C14orf167	Chromosome 14 open reading frame 167	14
0.0045549	rs11574478	27987^27992	Hs.77873	B7H3	CD276 antigen	15
0.0045626	rs28399238	171841^171843	Hs.494457	NINJ1	Ninjurin 1	9
0.0045626	rs28399238	171841^171842	Hs.494457	NINJ1	Ninjurin 1	9
0.0045637	rs12956274	286495^286496	Hs.367992	IMPA2	Inositol(myo)-1(or 4)-monophosphatase 2	18
0.0045692	rs17291320	276099^276101	Hs.374127	CDC16	CDC16 cell division cycle 16 homolog (S. cerevisiae)	13
0.0047658	rs6929124	251595^251596	Hs.416998	MRPL18	Mitochondrial ribosomal protein L18	6
0.0047747	rs1469122	267829^267830	Hs.388255	DC13	DC13 protein	16
0.0047875	rs28722632	171841^171843	Hs.494457	NINJ1	Ninjurin 1	9
0.0047875	rs28722632	171841^171842	Hs.494457	NINJ1	Ninjurin 1	9
0.004823	rs1052042	201853^201856	Hs.467753	C1QG	Complement component 1, q subcomponent, gamma polypeptide	1
0.0048277	rs16880994	213882^213884	Hs.458713	FUT10	Fucosyltransferase 10 (alpha (1,3) fucosyltransferase)	8
0.0048305	rs3138505	14151^14153	Hs.9701	GADD45G	Growth arrest and DNA-damage-inducible, gamma	9
0.0049181	rs11083	219254^219259	Hs.446414	CD47	CD47 antigen (Rh-related antigen, integrin-associated signal transducer)	3
0.0049195	rs1998848	104796^104799	Hs.525205	NDRG2	NDRG family member 2	14
0.0049829	rs13558	379400^379432	Hs.173724	CKB	Creatine kinase, brain	14
0.0050692	rs11551786	341465^341466	Hs.251531	PSMA4	Proteasome (prosome, macropain) subunit, alpha type, 4	15
0.0050959	rs1127511	29379^29380	Hs.7744	NDUFV1	NADH dehydrogenase (ubiquinone) flavoprotein 1, 51kDa	11
0.0051138	rs408469	192800^192806	Hs.474185	DGCR6	DiGeorge syndrome critical region gene 6	22
0.0051161	rs3183626	29379^29380	Hs.7744	NDUFV1	NADH dehydrogenase (ubiquinone) flavoprotein 1, 51kDa	11
0.0051162	rs1801293	194729^194732	Hs.472860	CD40	CD40 antigen (TNF receptor superfamily member 5)	20
0.0051179	rs12704	335092^335097	Hs.26506	SHKBP1	SH3KBP1 binding protein 1	19
0.0051199	rs2295289	20393^20394	Hs.8595	FLJ12438	Invasion inhibitory protein 45	1
0.0051199	rs2295290	20393^20394	Hs.8595	FLJ12438	Invasion inhibitory protein 45	1
0.0051203	rs17852907	359755^359761	Hs.203637	PLS1	Plastin 1 (I isoform)	3
0.0051212	rs1804269	218693^218694	Hs.446554	RAD51	RAD51 homolog (RecA homolog, E. coli) (S. cerevisiae)	15
0.0051236	rs1140075	172018^172019	Hs.494738	IKBKAP	Inhibitor of kappa light polypeptide gene enhancer in B-cells, kinase complex-associated protein	9
0.0051714	rs1065656	337222^337224	Hs.256549	NUBP2	Nucleotide binding protein 2 (MinD homolog, E. coli)	16
0.0051961	rs35442986	246582^246588	Hs.430435	NUP54	Nucleoporin 54kDa	4
0.0052059	rs36100901	24554^24555	Hs.7962	FLJ30525	Chromosome 1 open reading frame 59	1
0.0052205	rs11542411	17024^17029	Hs.91579	IMP4	IMP4, U3 small nucleolar ribonucleoprotein, homolog (yeast)	2
0.0052329	rs3180752	270581^270583	Hs.382044	MRPS2	Mitochondrial ribosomal protein S2	9
0.0052392	rs11552086	190669^190670	Hs.477070	CSNK1D	Casein kinase 1, delta	17
0.0052871	rs11541898	344210^344211	Hs.24301	POLR2E	Polymerase (RNA) II (DNA directed) polypeptide E, 25kDa	19
0.005332	rs3183631	29379^29380	Hs.7744	NDUFV1	NADH dehydrogenase (ubiquinone) flavoprotein 1, 51kDa	11
0.0053478	rs3739956	173629^173630	Hs.494173	ANXA1	Annexin A1	9
0.0054443	rs34119528	377364^377365	Hs.176503	TBC1D1	TBC1 (tre-2/USP6, BUB2, cdc16) domain family, member 1	4
0.0054444	rs1042553	380240^380242	Hs.1706	ISGF3G	Interferon-stimulated transcription factor 3, gamma 48kDa	14
0.0054444	rs1042553	380240^380241	Hs.1706	ISGF3G	Interferon-stimulated transcription factor 3, gamma 48kDa	14
0.0054469	rs6946768	95120^95121	Hs.530084	PILRB	Paired immunoglobin-like type 2 receptor beta	7
0.0054488	rs35490714	354470^354472	Hs.215502	CWF19L1	CWF19-like 1, cell cycle control (S. pombe)	10
0.0055918	rs35181858	58565^58566	Hs.567767	NULL	Similar to beta-1,4-mannosyltransferase; beta-1,4 mannosyltransferase	3
0.0055918	rs35181858	58565^58567	Hs.567767	NULL	Similar to beta-1,4-mannosyltransferase; beta-1,4 mannosyltransferase	3
0.0056183	rs1802498	314392^314394	Hs.296776	RFXANK	Regulatory factor X-associated ankyrin-containing protein	19
0.0056183	rs1802498	314392^314393	Hs.296776	RFXANK	Regulatory factor X-associated ankyrin-containing protein	19
0.0057067	rs6757681	307927^307928	Hs.30977	SESTD1	SEC14 and spectrin domains 1	2
0.0057097	rs2727307	217769^217770	Hs.447490	CSHL1	Chorionic somatomammotropin hormone-like 1	17
0.0057097	rs2246207	217769^217770	Hs.447490	CSHL1	Chorionic somatomammotropin hormone-like 1	17
0.005711	rs14065	29214^29215	Hs.7626	LOC219854	Hypothetical protein LOC219854	11
0.005711	rs14065	29214^29216	Hs.7626	LOC219854	Hypothetical protein LOC219854	11
0.005711	rs2236506	240828^240830	Hs.434878	TNFRSF6B	Tumor necrosis factor receptor superfamily, member 6b, decoy	20
0.005711	rs2155666	29214^29215	Hs.7626	LOC219854	Hypothetical protein LOC219854	11
0.0057146	rs6966841	339117^339118	Hs.253686	MGC87042	Similar to Six transmembrane epithelial antigen of prostate	7
0.0057146	rs11191295	308268^308269	Hs.309069	C10orf77	Chromosome 10 open reading frame 77	10
0.0057146	rs395127	77911^77924	Hs.549260	WBSCR20B	Williams-Beuren Syndrome critical region protein 20 copy B	7
0.0057146	rs9821880	276323^276324	Hs.374191	LEPREL1	Leprecan-like 1	3
0.0058037	rs3174269	313195^313196	Hs.300772	TPM2	Tropomyosin 2 (beta)	9
0.0058071	rs34675186	123760^123761	Hs.517970	IHPK1	Inositol hexaphosphate kinase 1	3
0.0058076	rs11957	218700^218701	Hs.446445	YIF1	Yip1 interacting factor homolog A (S. cerevisiae)	11
0.0058119	rs6502755	376062^376063	Hs.178347	SKIP	Skeletal muscle and kidney enriched inositol phosphatase	17
0.0058127	rs3802757	19843^19844	Hs.86543	GYLTL1B	Glycosyltransferase-like 1B	11
0.0058161	rs6107576	196272^196273	Hs.472024	C20orf30	Chromosome 20 open reading frame 30	20
0.0058427	rs1061638	359629^359633	Hs.204041	AHSA1	AHA1, activator of heat shock 90kDa protein ATPase homolog 1 (yeast)	14
0.0058606	rs11559264	164938^164939	Hs.500047	P4HA1	Procollagen-proline, 2-oxoglutarate 4-dioxygenase (proline 4-hydroxylase), alpha polypeptide I	10
0.0058629	rs1803309	100191^100217	Hs.528803	UQCRC2	Ubiquinol-cytochrome c reductase core protein II	16
0.0058732	rs28989503	158749^158750	Hs.504003	BACE1	Beta-site APP-cleaving enzyme 1	11
0.0058836	rs774896	387347^387348	Hs.159481	GALGT	UDP-N-acetyl-alpha-D-galactosamine:(N-acetylneuraminyl)-galactosylglucosylceramide N-acetylgalactosaminyltransferase (GalNAc-T)	12
0.0059265	rs10972318	311792^311796	Hs.301696	KIAA1539	KIAA1539	9
0.0060096	rs17761023	208397^208400	Hs.463506	AKAP1	A kinase (PRKA) anchor protein 1	17
0.0060139	rs1799977	365111^365113	Hs.195364	MLH1	MutL homolog 1, colon cancer, nonpolyposis type 2 (E. coli)	3
0.0060383	rs17875960	207102^207103	Hs.464438	AGTRAP	Angiotensin II receptor-associated protein	1
0.0060685	rs11540319	285122^285123	Hs.368934	MGC40157	Chromosome 17 open reading frame 45	17
0.0060915	rs7211869	139109^139110	Hs.514412	PECAM1	Platelet/endothelial cell adhesion molecule (CD31 antigen)	17
0.006093	rs1127511	29380^29390	Hs.7744	NDUFV1	NADH dehydrogenase (ubiquinone) flavoprotein 1, 51kDa	11
0.0061726	rs17849553	116743^116744	Hs.520967	MDH2	Malate dehydrogenase 2, NAD (mitochondrial)	7
0.0061899	rs3179049	348500^348501	Hs.233952	PSMA7	Proteasome (prosome, macropain) subunit, alpha type, 7	20
0.0062211	rs8053	341491^341492	Hs.251531	PSMA4	Proteasome (prosome, macropain) subunit, alpha type, 4	15
0.0062243	rs1047382	344817^344819	Hs.242635	RAD50	RAD50 homolog (S. cerevisiae)	5
0.0062249	rs34349100	279638^279642	Hs.370937	TAPBP	TAP binding protein (tapasin)	6
0.0062303	rs17850123	92019^92020	Hs.531701	LOC51136	PTD016 protein	17
0.0062316	rs11861894	41790^41800	Hs.62771	FLJ20186	Hypothetical protein FLJ20186	16
0.0062317	rs2228500	34630^34641	Hs.75160	PFKM	Phosphofructokinase, muscle	12
0.0062342	rs11925638	295901^295902	Hs.344812	TREX1	Three prime repair exonuclease 1	3
0.0062342	rs16978628	252640^252641	Hs.416049	TNPO2	Transportin 2 (importin 3, karyopherin beta 2b)	19
0.0062347	rs1064410	382804^382811	Hs.169718	CNN2	Calponin 2	19
0.0062395	rs7251816	337549^337553	Hs.256301	MGC13170	Multidrug resistance-related protein	19
0.0063072	rs35464006	208950^208952	Hs.462971	PERLD1	Per1-like domain containing 1	17
0.0063296	rs13306293	141246^141247	Hs.513803	CYBA	Cytochrome b-245, alpha polypeptide	16
0.0063316	rs2307486	36092^36095	Hs.73722	APEX1	APEX nuclease (multifunctional DNA repair enzyme) 1	14
0.0063767	rs2077960	191228^191230	Hs.476221	IHPK2	Inositol hexaphosphate kinase 2	3
0.0063767	rs2077960	191228^191240	Hs.476221	IHPK2	Inositol hexaphosphate kinase 2	3
0.0063767	rs3738178	167240^167242	Hs.497816	FLJ22390	MOCO sulphurase C-terminal domain containing 1	1
0.00642	rs11551944	199294^199298	Hs.473761	RTN3	Reticulon 3	11
0.0064234	rs35464006	208950^208951	Hs.462971	PERLD1	Per1-like domain containing 1	17
0.0064377	rs11552118	288371^288378	Hs.362817	PCNT1	Nucleoporin 85kDa	17
0.0065042	rs17601331	273282^273283	Hs.381099	LCP1	Lymphocyte cytosolic protein 1 (L-plastin)	13
0.0065333	rs12600539	62862^62863	Hs.567307	MYH2	Myosin, heavy polypeptide 2, skeletal muscle, adult	17
0.006535	rs1799977	365110^365111	Hs.195364	MLH1	MutL homolog 1, colon cancer, nonpolyposis type 2 (E. coli)	3
0.0065536	rs4808304	134148^134149	Hs.515215	ZNF333	Zinc finger protein 333	19
0.0066209	rs1052530	244322^244323	Hs.432976	NR1H2	Nuclear receptor subfamily 1, group H, member 2	19
0.0066271	rs11541561	324902^324918	Hs.286221	ARF1	ADP-ribosylation factor 1	1
0.0066414	rs34297861	218700^218705	Hs.446445	YIF1	Yip1 interacting factor homolog A (S. cerevisiae)	11
0.0066815	rs7704785	78635^78637	Hs.547697	FLJ33641	Hypothetical protein FLJ33641	5
0.0066832	rs11558408	184110^184111	Hs.483564	PFDN1	Prefoldin 1	5
0.0067013	rs28562813	252396^252398	Hs.420269	COL6A2	Collagen, type VI, alpha 2	21
0.006705	rs17855895	151913^151914	Hs.509200	CTAGE5	CTAGE family, member 5	14
0.006705	rs6111585	196728^196735	Hs.472213	RRBP1	Ribosome binding protein 1 homolog 180kDa (dog)	20
0.0067078	rs13311752	365540^365541	Hs.194157	ZC3HC1	Zinc finger, C3HC-type containing 1	7
0.0067093	rs3748976	212832^212838	Hs.460002	FLJ11151	Hypothetical protein FLJ11151	16
0.0067098	rs3796391	293618^293619	Hs.350700	LOC90288	Chromosome 3 open reading frame 25	3
0.0067133	rs17855934	345620^345621	Hs.24135	VEZATIN	Transmembrane protein vezatin	12
0.0067141	rs1063998	206612^206616	Hs.46523	ELK3	ELK3, ETS-domain protein (SRF accessory protein 2)	12
0.0067142	rs12209235	149567^149568	Hs.511817	PHIP	Pleckstrin homology domain interacting protein	6
0.0067142	rs1063998	206610^206612	Hs.46523	ELK3	ELK3, ETS-domain protein (SRF accessory protein 2)	12
0.0067229	rs7726891	327069^327070	Hs.276287	FLJ25333	Family with sequence similarity 81, member B	5
0.0067743	rs35299026	369948^369949	Hs.18788	DHRS10	Dehydrogenase/reductase (SDR family) member 10	19
0.0067987	rs6662	21749^21750	Hs.83006	MRPS33	Mitochondrial ribosomal protein S33	7
0.0068278	rs3752199	205463^205465	Hs.465829	ZNF317	Zinc finger protein 317	19
0.0068947	rs13011156	96768^96769	Hs.529322	APG16L	ATG16 autophagy related 16-like 1 (S. cerevisiae)	2
0.0069188	rs7143006	170502^170523	Hs.497599	WARS	Tryptophanyl-tRNA synthetase	14
0.0069244	rs11549150	80631^80634	Hs.546253	FDFT1	Farnesyl-diphosphate farnesyltransferase 1	8
0.0069364	rs3742191	259644^259650	Hs.408324	FLJ10769	Hypothetical protein FLJ10769	13
0.0069719	rs4981349	104875^104880	Hs.525205	NDRG2	NDRG family member 2	14
0.0069727	rs11552118	288370^288371	Hs.362817	PCNT1	Nucleoporin 85kDa	17
0.0069777	rs3205940	161948^161951	Hs.502097	PSG11	Pregnancy specific beta-1-glycoprotein 11	19
0.0069955	rs34313388	86293^86294	Hs.534085	TNNT1	Troponin T type 1 (skeletal, slow)	19
0.0070069	rs1064410	382804^382805	Hs.169718	CNN2	Calponin 2	19
0.0070319	rs1042153	181998^181999	Hs.485130	HLA-DPB1	Major histocompatibility complex, class II, DP beta 1	6
0.0070319	rs1042151	181998^181999	Hs.485130	HLA-DPB1	Major histocompatibility complex, class II, DP beta 1	6
0.0070424	rs2234278	108271^108273	Hs.523424	TSSC4	Tumor suppressing subtransferable candidate 4	11
0.0070617	rs28364677	331075^331083	Hs.27059	GMPPA	GDP-mannose pyrophosphorylase A	2
0.0070973	rs1951119	165974^165989	Hs.4997	RBM23	RNA binding motif protein 23	14
0.0071111	rs1467877	76227^76230	Hs.553512	C3F	Putative protein similar to nessy (Drosophila)	12
0.0071536	rs2286241	33588^33589	Hs.7476	ATP6V0B	ATPase, H+ transporting, lysosomal 21kDa, V0 subunit c''	1
0.0071603	rs11542875	221915^221917	Hs.445570	CD63	CD63 antigen (melanoma 1 antigen)	12
0.0072328	rs8669	281182^281185	Hs.370255	ITGB4	Integrin, beta 4	17
0.0072495	rs7211869	139109^139114	Hs.514412	PECAM1	Platelet/endothelial cell adhesion molecule (CD31 antigen)	17
0.0072587	rs10972318	311790^311797	Hs.301696	KIAA1539	KIAA1539	9
0.0072596	rs762742	366445^366457	Hs.193163	BIN1	Bridging integrator 1	2
0.007264	rs3742971	86448^86449	Hs.533913	NULL	Adenosine deaminase-like	15
0.0072641	rs3213950	185909^185915	Hs.480454	LOC57117	PHD finger protein 22	4
0.0072654	rs11567997	39068^39069	Hs.656	CDC25C	Cell division cycle 25C	5
0.0072788	rs11557342	197334^197336	Hs.471528	C2orf33	Chromosome 2 open reading frame 33	2
0.0073219	rs1130203	224697^224698	Hs.444279	DKFZp761C169	GC-rich promoter binding protein 1	5
0.0073268	rs1049674	177897^177901	Hs.489207	ASNS	Asparagine synthetase	7
0.0074237	rs1043770	29379^29380	Hs.7744	NDUFV1	NADH dehydrogenase (ubiquinone) flavoprotein 1, 51kDa	11
0.0075111	rs11801108	20190^20191	Hs.8709	CTRC	Chymotrypsin C (caldecrin)	1
0.0075166	rs17846645	63856^63857	Hs.567256	AKR1C2	Aldo-keto reductase family 1, member C2 (dihydrodiol dehydrogenase 2; bile acid binding protein; 3-alpha hydroxysteroid dehydrogenase, type III)	10
0.0075873	rs4981349	104875^104877	Hs.525205	NDRG2	NDRG family member 2	14
0.0075876	rs1059234	279910^279912	Hs.370771	CDKN1A	Cyclin-dependent kinase inhibitor 1A (p21, Cip1)	6
0.0077335	rs11540961	337222^337227	Hs.256549	NUBP2	Nucleotide binding protein 2 (MinD homolog, E. coli)	16
0.0077345	rs35739017	283890^283891	Hs.370024	SEC31L1	SEC31-like 1 (S. cerevisiae)	4
0.0077345	rs13011156	96769^96770	Hs.529322	APG16L	ATG16 autophagy related 16-like 1 (S. cerevisiae)	2
0.0077345	rs35299026	369957^369961	Hs.18788	DHRS10	Dehydrogenase/reductase (SDR family) member 10	19
0.0077391	rs11550224	262875^262876	Hs.404802	HDAC11	Histone deacetylase 11	3
0.0077973	rs13609	267829^267839	Hs.388255	DC13	DC13 protein	16
0.0078059	rs11547867	388150^388151	Hs.167317	SNAP25	Synaptosomal-associated protein, 25kDa	20
0.0078517	rs293778	269081^269082	Hs.386390	TADA3L	Transcriptional adaptor 3 (NGG1 homolog, yeast)-like	3
0.0079055	rs11557142	162448^162459	Hs.502244	GA17	Dendritic cell protein	11
0.0079128	rs11552764	350309^350311	Hs.247077	RHOA	Ras homolog gene family, member A	3
0.007913	rs2305001	193408^193410	Hs.474150	BID	BH3 interacting domain death agonist	22
0.0079137	rs1469122	267828^267829	Hs.388255	DC13	DC13 protein	16
0.007914	rs28364638	57579^57580	Hs.568059	NULL	Hypothetical LOC400053	12
0.0079165	rs4669781	202174^202175	Hs.467740	LPIN1	Lipin 1	2
0.0079166	rs16872235	326731^326732	Hs.277154	GFM2	G elongation factor, mitochondrial 2	5
0.0079173	rs9461367	23036^23037	Hs.8198	ZNF204	Zinc finger protein 204	6
0.0079184	rs10493821	85719^85725	Hs.534284	GBP3	Guanylate binding protein 3	1
0.0079184	rs10493821	85720^85725	Hs.534284	GBP3	Guanylate binding protein 3	1
0.0079191	rs1804269	218694^218695	Hs.446554	RAD51	RAD51 homolog (RecA homolog, E. coli) (S. cerevisiae)	15
0.0079192	rs9461367	23037^23038	Hs.8198	ZNF204	Zinc finger protein 204	6
0.0079224	rs28989503	158750^158752	Hs.504003	BACE1	Beta-site APP-cleaving enzyme 1	11
0.0079934	rs4849	183688^183689	Hs.484188	ATP6V0E	ATPase, H+ transporting, lysosomal 9kDa, V0 subunit e	5
0.008003	rs7840270	33570^33572	Hs.7471	BLP1	TM2 domain containing 2	8
0.0080053	rs11550411	198104^198105	Hs.471933	FKBP1A	FK506 binding protein 1A, 12kDa	20
0.0080254	rs6947955	178151^178163	Hs.488240	UPP1	Uridine phosphorylase 1	7
0.0080543	rs3742191	259644^259646	Hs.408324	FLJ10769	Hypothetical protein FLJ10769	13
0.0080548	rs17154017	120580^120581	Hs.520898	CTSB	Cathepsin B	8
0.0080764	rs1804270	200201^200203	Hs.469820	RALB	V-ral simian leukemia viral oncogene homolog B (ras related; GTP binding protein)	2
0.008118	rs11551963	224691^224694	Hs.444279	DKFZp761C169	GC-rich promoter binding protein 1	5
0.0081244	rs28627172	157062^157063	Hs.505802	POLDIP3	Polymerase (DNA-directed), delta interacting protein 3	22
0.0081545	rs2305962	37231^37235	Hs.69504	NULL	Hypothetical LOC133993	5
0.0081737	rs17832891	151117^151118	Hs.509451	ACTR10	Actin-related protein 10 homolog (S. cerevisiae)	14
0.0081887	rs34413634	22643^22646	Hs.82609	HMBS	Hydroxymethylbilane synthase	11
0.0081959	rs14065	29208^29214	Hs.7626	LOC219854	Hypothetical protein LOC219854	11
0.0082059	rs12213371	301858^301859	Hs.32826	C6orf74	HD domain containing 2	6
0.0082348	rs1129634	286444^286445	Hs.367900	PDCD2	Programmed cell death 2	6
0.0082503	rs11552989	161093^161094	Hs.502630	C11orf31	Chromosome 11 open reading frame 31	11
0.0082543	rs2071979	374298^374300	Hs.18079	PIGQ	Phosphatidylinositol glycan, class Q	16
0.0082543	rs2071979	374298^374299	Hs.18079	PIGQ	Phosphatidylinositol glycan, class Q	16
0.0083174	rs3825584	103585^103605	Hs.525251	WDR23	WD repeat domain 23	14
0.0083288	rs2072688	212685^212686	Hs.459855	PMM2	Phosphomannomutase 2	16
0.0083912	rs11541922	273652^273653	Hs.378501	SEN54L	TRNA splicing endonuclease 54 homolog (SEN54, S. cerevisiae)	17
0.0084251	rs13558	379399^379400	Hs.173724	CKB	Creatine kinase, brain	14
0.0085127	rs13609	267827^267829	Hs.388255	DC13	DC13 protein	16
0.008529	rs11552915	148805^148833	Hs.513851	YWHAE	Tyrosine 3-monooxygenase/tryptophan 5-monooxygenase activation protein, epsilon polypeptide	17
0.008529	rs11552915	148805^148808	Hs.513851	YWHAE	Tyrosine 3-monooxygenase/tryptophan 5-monooxygenase activation protein, epsilon polypeptide	17
0.0085317	rs26862	316347^316348	Hs.29203	GBL	G protein beta subunit-like	16
0.0085801	rs28933407	360322^360323	Hs.202453	MYC	V-myc myelocytomatosis viral oncogene homolog (avian)	8
0.0085838	rs17192791	191160^191161	Hs.475872	FBXL2	F-box and leucine-rich repeat protein 2	3
0.0085986	rs2298242	241838^241840	Hs.434213	C9orf89	Chromosome 9 open reading frame 89	9
0.0086115	rs528823	11808^11809	Hs.99960	MS4A3	Membrane-spanning 4-domains, subfamily A, member 3 (hematopoietic cell-specific)	11
0.0086481	rs2292934	312553^312556	Hs.300684	RCP9	Calcitonin gene-related peptide-receptor component protein	7
0.0086807	rs11548307	235449^235452	Hs.437178	ACADVL	Acyl-Coenzyme A dehydrogenase, very long chain	17
0.0086807	rs1063179	252015^252019	Hs.416216	DUSP12	Dual specificity phosphatase 12	1
0.0086807	rs35245783	235449^235452	Hs.437178	ACADVL	Acyl-Coenzyme A dehydrogenase, very long chain	17
0.0086862	rs2278216	156031^156032	Hs.505575	GALNT6	UDP-N-acetyl-alpha-D-galactosamine:polypeptide N-acetylgalactosaminyltransferase 6 (GalNAc-T6)	12
0.0086868	rs1042756	340226^340227	Hs.2523	ADH1C	Alcohol dehydrogenase 1C (class I), gamma polypeptide	4
0.0086893	rs2278216	156032^156033	Hs.505575	GALNT6	UDP-N-acetyl-alpha-D-galactosamine:polypeptide N-acetylgalactosaminyltransferase 6 (GalNAc-T6)	12
0.0086921	rs34119528	377365^377367	Hs.176503	TBC1D1	TBC1 (tre-2/USP6, BUB2, cdc16) domain family, member 1	4
0.0086938	rs4986956	78303^78305	Hs.549042	IFNAR2	Interferon (alpha, beta and omega) receptor 2	21
0.0086938	rs4986956	78303^78304	Hs.549042	IFNAR2	Interferon (alpha, beta and omega) receptor 2	21
0.0086944	rs34349100	279637^279638	Hs.370937	TAPBP	TAP binding protein (tapasin)	6
0.0087377	rs1133227	285110^285114	Hs.368934	MGC40157	Chromosome 17 open reading frame 45	17
0.0087605	rs3824874	374236^374240	Hs.181326	MTMR2	Myotubularin related protein 2	11
0.0087651	rs8019792	150268^150270	Hs.510334	SERPINA5	Serpin peptidase inhibitor, clade A (alpha-1 antiproteinase, antitrypsin), member 5	14
0.0087709	rs17849447	238343^238346	Hs.435952	CDK5RAP1	CDK5 regulatory subunit associated protein 1	20
0.0088191	rs13181083	283166^283167	Hs.369440	SFXN1	Sideroflexin 1	5
0.0088685	rs12191295	375376^375377	Hs.178695	MAPK13	Mitogen-activated protein kinase 13	6
0.0089011	rs10902188	344090^344096	Hs.243994	DEAF1	Deformed epidermal autoregulatory factor 1 (Drosophila)	11
0.0090398	rs7143006	170514^170523	Hs.497599	WARS	Tryptophanyl-tRNA synthetase	14
0.0090441	rs11557142	162447^162448	Hs.502244	GA17	Dendritic cell protein	11
0.009078	rs12131104	130993^130995	Hs.516153	SV2A	Synaptic vesicle glycoprotein 2A	1
0.0090998	rs11541561	324907^324918	Hs.286221	ARF1	ADP-ribosylation factor 1	1
0.0091223	rs34313388	86293^86296	Hs.534085	TNNT1	Troponin T type 1 (skeletal, slow)	19
0.0092111	rs11538749	311351^311352	Hs.302346	FLJ13391	Hypothetical protein FLJ13391	2
0.0092133	rs2303307	70099^70100	Hs.558316	CTBS	Chitobiase, di-N-acetyl-	1
0.0092398	rs10235	173950^173952	Hs.492212	DECR1	2,4-dienoyl CoA reductase 1, mitochondrial	8
0.009369	rs11550249	148257^148258	Hs.511915	ENO2	Enolase 2 (gamma, neuronal)	12
0.0094589	rs4785963	212731^212735	Hs.459779	DNAJA3	DnaJ (Hsp40) homolog, subfamily A, member 3	16
0.0094589	rs4785963	212731^212732	Hs.459779	DNAJA3	DnaJ (Hsp40) homolog, subfamily A, member 3	16
0.0094746	rs2286562	332864^332865	Hs.268874	FAM20A	Family with sequence similarity 20, member A	17
0.0094746	rs2302234	332864^332865	Hs.268874	FAM20A	Family with sequence similarity 20, member A	17
0.009476	rs7004980	12450^12451	Hs.98848	ADAM3A	ADAM metallopeptidase domain 3a (cyritestin 1)	8
0.0094766	rs12545489	12450^12451	Hs.98848	ADAM3A	ADAM metallopeptidase domain 3a (cyritestin 1)	8
0.0094778	rs4483793	150090^150091	Hs.510327	ASB2	Ankyrin repeat and SOCS box-containing 2	14
0.0094798	rs7173476	27992^27994	Hs.77873	B7H3	CD276 antigen	15
0.0094798	rs8100247	371248^371249	Hs.185674	ZNF331	Zinc finger protein 331	19
0.0094798	rs1781	224544^224545	Hs.444024	SNX19	Sorting nexin 19	11
0.0094798	rs223389	122822^122829	Hs.518773	UBE2D3	Ubiquitin-conjugating enzyme E2D 3 (UBC4/5 homolog, yeast)	4
0.0094799	rs4788863	282600^282601	Hs.369554	SLC16A5	Solute carrier family 16 (monocarboxylic acid transporters), member 5	17
0.0094799	rs11844845	225435^225440	Hs.443661	SYNJ2BP	Synaptojanin 2 binding protein	14
0.0094799	rs1622521	110807^110809	Hs.522876	MGC12760	Hypothetical protein MGC12760	1
0.0094913	rs3743719	313773^313774	Hs.298198	CKLFSF3	CKLF-like MARVEL transmembrane domain containing 3	16
0.0095072	rs17856557	369804^369806	Hs.188495	WDR37	WD repeat domain 37	10
0.009526	rs2287371	285637^285638	Hs.368315	TSGA14	Testis specific, 14	7
0.0096086	rs16980701	132894^132896	Hs.515493	FKRP	Fukutin related protein	19
0.0096086	rs35284335	102471^102472	Hs.525445	C14orf168	Chromosome 14 open reading frame 168	14
0.0096145	rs17433780	85720^85725	Hs.534284	GBP3	Guanylate binding protein 3	1
0.0096191	rs1052138	272214^272216	Hs.380271	OGG1	8-oxoguanine DNA glycosylase	3
0.0096205	rs35302908	92428^92430	Hs.531615	MtFMT	Mitochondrial methionyl-tRNA formyltransferase	15
0.0096205	rs2255015	187594^187595	Hs.478465	FLJ12748	Hypothetical protein FLJ12748	3
0.0096225	rs35284335	102470^102471	Hs.525445	C14orf168	Chromosome 14 open reading frame 168	14
0.0096261	rs17850123	92019^92022	Hs.531701	LOC51136	PTD016 protein	17
0.0096274	rs12943385	207447^207450	Hs.464157	RHBDL6	Rhomboid, veinlet-like 6 (Drosophila)	17
0.0096282	rs17433780	85719^85725	Hs.534284	GBP3	Guanylate binding protein 3	1
0.0096282	rs11490435	210914^210915	Hs.461200	NULL	LOC440545	1
0.0096305	rs17452697	349970^349999	Hs.231411	TBRG4	Transforming growth factor beta regulator 4	7
0.0096306	rs7253217	243002^243004	Hs.433473	FLJ14011	Zinc finger protein 667	19
0.0096794	rs11551941	199294^199295	Hs.473761	RTN3	Reticulon 3	11
0.0097792	rs36100901	24555^24559	Hs.7962	FLJ30525	Chromosome 1 open reading frame 59	1
0.0098014	rs11801108	20191^20192	Hs.8709	CTRC	Chymotrypsin C (caldecrin)	1
0.0098279	rs7945723	218716^218724	Hs.446445	YIF1	Yip1 interacting factor homolog A (S. cerevisiae)	11
0.009878	rs3205940	161947^161948	Hs.502097	PSG11	Pregnancy specific beta-1-glycoprotein 11	19
0.0099053	rs11542820	222479^222480	Hs.445203	DNAJA1	DnaJ (Hsp40) homolog, subfamily A, member 1	9
0.0099991	rs2269818	199835^199839	Hs.469694	ZNF134	Zinc finger protein 134 (clone pHZ-15)	19
0.010012	rs35032603	298978^298979	Hs.334713	BMSC-UbP	Ubiquitin-like 7 (bone marrow stromal cell-derived)	15
0.010013	rs1622483	345981^345982	Hs.23960	CCNB1	Cyclin B1	5
0.010018	rs1129170	226405^226410	Hs.443081	THUMPD3	THUMP domain containing 3	3
0.010068	rs1804033	217248^217249	Hs.448588	NGFRAP1	Nerve growth factor receptor (TNFRSF16) associated protein 1	X
0.010075	rs17761023	208397^208402	Hs.463506	AKAP1	A kinase (PRKA) anchor protein 1	17
0.010192	rs4963	374782^374785	Hs.183706	ADD1	Adducin 1 (alpha)	4
0.010192	rs4963	374782^374783	Hs.183706	ADD1	Adducin 1 (alpha)	4
0.010195	rs2232818	171793^171795	Hs.494705	KIAA0859	KIAA0859	1
0.01027	rs3180705	20805^20807	Hs.90073	CSE1L	CSE1 chromosome segregation 1-like (yeast)	20
0.010301	rs10896187	29379^29380	Hs.7744	NDUFV1	NADH dehydrogenase (ubiquinone) flavoprotein 1, 51kDa	11
0.010301	rs34835902	372254^372255	Hs.183646	CGI-63	Mitochondrial trans-2-enoyl-CoA reductase	1
0.010311	rs34835902	372255^372256	Hs.183646	CGI-63	Mitochondrial trans-2-enoyl-CoA reductase	1
0.010337	rs1129305	160767^160770	Hs.502823	PRDX5	Peroxiredoxin 5	11
0.010393	rs4880179	218967^218969	Hs.446429	PTGDS	Prostaglandin D2 synthase 21kDa (brain)	9
0.010419	rs11545890	361605^361607	Hs.20157	CDK5RAP3	CDK5 regulatory subunit associated protein 3	17
0.010434	rs11557392	347257^347259	Hs.234545	CDCA1	Cell division cycle associated 1	1
0.010492	rs2304694	349969^349970	Hs.231411	TBRG4	Transforming growth factor beta regulator 4	7
0.010591	rs11553122	327779^327781	Hs.274415	C2orf22	PQ loop repeat containing 3	2
0.010592	rs11553122	327779^327782	Hs.274415	C2orf22	PQ loop repeat containing 3	2
0.010606	rs35032603	298978^298982	Hs.334713	BMSC-UbP	Ubiquitin-like 7 (bone marrow stromal cell-derived)	15
0.010618	rs11196689	163318^163321	Hs.501106	KIAA1914	KIAA1914	10
0.010618	rs11196689	163318^163319	Hs.501106	KIAA1914	KIAA1914	10
0.010716	rs1469122	267823^267829	Hs.388255	DC13	DC13 protein	16
0.010759	rs1048190	311266^311268	Hs.303055	TTC8	Tetratricopeptide repeat domain 8	14
0.010763	rs17304212	19147^19148	Hs.87734	NULL	Homo sapiens, Similar to deafness, autosomal dominant 5 homolog (human), clone IMAGE:4551670, mRNA	2
0.010764	rs11567997	39067^39068	Hs.656	CDC25C	Cell division cycle 25C	5
0.010769	rs12191295	375377^375379	Hs.178695	MAPK13	Mitogen-activated protein kinase 13	6
0.010769	rs1129804	81774^81776	Hs.54089	BARD1	BRCA1 associated RING domain 1	2
0.010772	rs2273847	198372^198373	Hs.47099	GALNT12	UDP-N-acetyl-alpha-D-galactosamine:polypeptide N-acetylgalactosaminyltransferase 12 (GalNAc-T12)	9
0.010774	rs4911536	274672^274673	Hs.375674	DUSP15	Dual specificity phosphatase 15	20
0.010774	rs4911536	274672^274674	Hs.375674	DUSP15	Dual specificity phosphatase 15	20
0.010775	rs11555381	259059^259061	Hs.408461	DDX6	DEAD (Asp-Glu-Ala-Asp) box polypeptide 6	11
0.010777	rs2271187	220217^220220	Hs.445892	SEC22L3	SEC22 vesicle trafficking protein-like 3 (S. cerevisiae)	3
0.010777	rs6670793	200361^200363	Hs.469359	MGC34648	Family with sequence similarity 76, member A	1
0.010777	rs6670793	200361^200362	Hs.469359	MGC34648	Family with sequence similarity 76, member A	1
0.010777	rs4746147	23513^23515	Hs.81964	SEC24C	SEC24 related gene family, member C (S. cerevisiae)	10
0.010777	rs2271187	220221^220225	Hs.445892	SEC22L3	SEC22 vesicle trafficking protein-like 3 (S. cerevisiae)	3
0.010785	rs1803451	377185^377199	Hs.18069	LGMN	Legumain	14
0.01083	rs11542836	356255^356256	Hs.211594	PSMC4	Proteasome (prosome, macropain) 26S subunit, ATPase, 4	19
0.010891	rs1802012	337145^337152	Hs.256639	PPIH	Peptidyl prolyl isomerase H (cyclophilin H)	1
0.010903	rs35384520	296898^296899	Hs.339639	COX7A2L	Cytochrome c oxidase subunit VIIa polypeptide 2 like	2
0.010929	rs12043546	151411^151412	Hs.511425	SRP9	Signal recognition particle 9kDa	1
0.010939	rs11550493	337060^337061	Hs.257664	MGC17943	Hypothetical protein MGC17943	12
0.010963	rs9791024	95270^95273	Hs.529778	FKSG14	Leucine zipper protein FKSG14	5
0.01109	rs4251878	203626^203628	Hs.466871	PLAUR	Plasminogen activator, urokinase receptor	19
0.011092	rs3745526	337554^337563	Hs.256301	MGC13170	Multidrug resistance-related protein	19
0.011114	rs420599	191385^191386	Hs.475472	MGC16471	Hypothetical protein BC015088	3
0.011144	rs16973481	351804^351805	Hs.232194	KIAA0174	KIAA0174	16
0.011177	rs17403917	135899^135900	Hs.515134	CTL2	Solute carrier family 44, member 2	19
0.011177	rs17403917	135899^135901	Hs.515134	CTL2	Solute carrier family 44, member 2	19
0.011204	rs7136	153247^153248	Hs.507866	RGC32	Response gene to complement 32	13
0.011253	rs3180376	26373^26375	Hs.78354	SURF5	Surfeit 5	9
0.011268	rs16980701	132892^132893	Hs.515493	FKRP	Fukutin related protein	19
0.011268	rs16980701	132892^132896	Hs.515493	FKRP	Fukutin related protein	19
0.011314	rs17855418	120563^120565	Hs.520898	CTSB	Cathepsin B	8
0.01135	rs2269818	199834^199835	Hs.469694	ZNF134	Zinc finger protein 134 (clone pHZ-15)	19
0.011351	rs7136	153248^153249	Hs.507866	RGC32	Response gene to complement 32	13
0.011365	rs7143006	170502^170505	Hs.497599	WARS	Tryptophanyl-tRNA synthetase	14
0.011404	rs11557392	347257^347258	Hs.234545	CDCA1	Cell division cycle associated 1	1
0.011492	rs1130611	32938^32942	Hs.75254	IRF3	Interferon regulatory factor 3	19
0.011663	rs28470844	351779^351782	Hs.232194	KIAA0174	KIAA0174	16
0.011695	rs16989329	249810^249811	Hs.420559	PISD	Phosphatidylserine decarboxylase	22
0.011806	rs2072330	92262^92263	Hs.531682	ALDH3A1	Aldehyde dehydrogenase 3 family, memberA1	17
0.011833	rs12722039	73232^73234	Hs.555872	HLA-DQA1	Major histocompatibility complex, class II, DQ alpha 1	6
0.011881	rs11559264	164939^164941	Hs.500047	P4HA1	Procollagen-proline, 2-oxoglutarate 4-dioxygenase (proline 4-hydroxylase), alpha polypeptide I	10
0.011929	rs1043428	111545^111547	Hs.522632	TIMP1	TIMP metallopeptidase inhibitor 1	X
0.011937	rs11550411	198104^198115	Hs.471933	FKBP1A	FK506 binding protein 1A, 12kDa	20
0.011994	rs3842788	360579^360580	Hs.201978	PTGS1	Prostaglandin-endoperoxide synthase 1 (prostaglandin G/H synthase and cyclooxygenase)	9
0.012157	rs1061629	359629^359633	Hs.204041	AHSA1	AHA1, activator of heat shock 90kDa protein ATPase homolog 1 (yeast)	14
0.012173	rs35118414	182301^182302	Hs.484703	CD83	CD83 antigen (activated B lymphocytes, immunoglobulin superfamily)	6
0.012184	rs28655666	14794^14795	Hs.96593	NULL	Hypothetical LOC144404	12
0.012198	rs34805615	305905^305906	Hs.313917	FLJ20718	Hypothetical protein FLJ20718	16
0.012198	rs3180698	68661^68662	Hs.558559	AKR1CL2	Aldo-keto reductase family 1, member C-like 2	10
0.012201	rs4701	35197^35203	Hs.73454	TNNT3	Troponin T type 3 (skeletal, fast)	11
0.012203	rs1059706	85949^85950	Hs.534185	C9orf46	Chromosome 9 open reading frame 46	9
0.012203	rs4963	374783^374784	Hs.183706	ADD1	Adducin 1 (alpha)	4
0.012203	rs2413038	126315^126317	Hs.517553	FLJ38628	Ring finger protein 185	22
0.012203	rs1755403	167187^167202	Hs.499145	YME1L1	YME1-like 1 (S. cerevisiae)	10
0.012203	rs11908296	39942^39943	Hs.65234	DDX27	DEAD (Asp-Glu-Ala-Asp) box polypeptide 27	20
0.012203	rs17857362	18837^18841	Hs.89029	ANUBL1	AN1, ubiquitin-like, homolog (Xenopus laevis)	10
0.012204	rs33913065	226646^226648	Hs.442718	PFN4	Profilin family, member 4	2
0.012204	rs1863704	197510^197511	Hs.471404	STK36	Serine/threonine kinase 36 (fused homolog, Drosophila)	2
0.012205	rs1053948	158295^158299	Hs.507916	TGFB1I4	TSC22 domain family, member 1	13
0.012206	rs2548538	184212^184213	Hs.482910	LRAP	Leukocyte-derived arginine aminopeptidase	5
0.012209	rs2298242	241840^241844	Hs.434213	C9orf89	Chromosome 9 open reading frame 89	9
0.012211	rs11490435	210913^210914	Hs.461200	NULL	LOC440545	1
0.012212	rs17857362	18841^18842	Hs.89029	ANUBL1	AN1, ubiquitin-like, homolog (Xenopus laevis)	10
0.012212	rs16872235	326732^326734	Hs.277154	GFM2	G elongation factor, mitochondrial 2	5
0.012212	rs12771873	240481^240483	Hs.435004	SEC23IP	SEC23 interacting protein	10
0.012214	rs35302908	92428^92429	Hs.531615	MtFMT	Mitochondrial methionyl-tRNA formyltransferase	15
0.012214	rs12004	74292^74293	Hs.554798	KDELR3	KDEL (Lys-Asp-Glu-Leu) endoplasmic reticulum protein retention receptor 3	22
0.012214	rs17131750	255202^255203	Hs.412482	TTC4	Tetratricopeptide repeat domain 4	1
0.012214	rs17131750	255202^255204	Hs.412482	TTC4	Tetratricopeptide repeat domain 4	1
0.012215	rs28934605	104756^104757	Hs.524528	CYP27B1	Cytochrome P450, family 27, subfamily B, polypeptide 1	12
0.012215	rs17851757	148365^148366	Hs.511790	CLK3	CDC-like kinase 3	15
0.012215	rs17851757	148365^148367	Hs.511790	CLK3	CDC-like kinase 3	15
0.012218	rs1047382	344821^344822	Hs.242635	RAD50	RAD50 homolog (S. cerevisiae)	5
0.012218	rs8003627	55274^55276	Hs.569361	C14orf167	Chromosome 14 open reading frame 167	14
0.012218	rs17875960	207100^207103	Hs.464438	AGTRAP	Angiotensin II receptor-associated protein	1
0.012218	rs738409	273920^273921	Hs.377087	ADPN	Adiponutrin	22
0.012218	rs11547570	369957^369961	Hs.18788	DHRS10	Dehydrogenase/reductase (SDR family) member 10	19
0.012218	rs4963	374785^374789	Hs.183706	ADD1	Adducin 1 (alpha)	4
0.012218	rs2855586	306941^306943	Hs.3109	ARHGAP4	Rho GTPase activating protein 4	X
0.012218	rs11605407	351665^351669	Hs.22546	CYBASC3	Cytochrome b, ascorbate dependent 3	11
0.012218	rs1047382	344820^344821	Hs.242635	RAD50	RAD50 homolog (S. cerevisiae)	5
0.012225	rs2303307	70100^70101	Hs.558316	CTBS	Chitobiase, di-N-acetyl-	1
0.012265	rs11541555	324907^324912	Hs.286221	ARF1	ADP-ribosylation factor 1	1
0.012283	rs2302112	69782^69784	Hs.558372	PSG5	Pregnancy specific beta-1-glycoprotein 5	19
0.012313	rs11545528	35557^35558	Hs.7353	APG4C	ATG4 autophagy related 4 homolog C (S. cerevisiae)	1
0.012322	rs1937	67002^67004	Hs.559835	TFAM	Transcription factor A, mitochondrial	10
0.012332	rs7224960	313234^313235	Hs.29874	RNF135	Ring finger protein 135	17
0.012433	rs2229540	192894^192896	Hs.474584	AKR1A1	Aldo-keto reductase family 1, member A1 (aldehyde reductase)	1
0.012547	rs11557166	35699^35706	Hs.75069	SHMT2	Serine hydroxymethyltransferase 2 (mitochondrial)	12
0.012653	rs11769362	175512^175520	Hs.490510	ZNF212	Zinc finger protein 212	7
0.012679	rs11550118	127193^127196	Hs.517232	PEX19	Peroxisomal biogenesis factor 19	1
0.01269	rs12722042	73232^73234	Hs.555872	HLA-DQA1	Major histocompatibility complex, class II, DQ alpha 1	6
0.012735	rs1135925	346912^346913	Hs.236030	SMARCC2	SWI/SNF related, matrix associated, actin dependent regulator of chromatin, subfamily c, member 2	12
0.012736	rs1064411	382804^382805	Hs.169718	CNN2	Calponin 2	19
0.012764	rs11554054	301227^301230	Hs.335057	2007-09-02	Septin 2	2
0.01278	rs35351643	285129^285137	Hs.368934	MGC40157	Chromosome 17 open reading frame 45	17
0.012827	rs2291109	119780^119781	Hs.519246	FLJ11193	Hypothetical protein FLJ11193	5
0.012831	rs8134061	243076^243077	Hs.433668	C21orf4	Transmembrane protein 50B	21
0.012859	rs400282	77911^77924	Hs.549260	WBSCR20B	Williams-Beuren Syndrome critical region protein 20 copy B	7
0.01286	rs13014765	196253^196254	Hs.471783	RAMP1	Receptor (calcitonin) activity modifying protein 1	2
0.012869	rs11545950	191448^191455	Hs.475663	RAB5A	RAB5A, member RAS oncogene family	3
0.012871	rs11570176	385388^385390	Hs.166011	CTNND1	Catenin (cadherin-associated protein), delta 1	11
0.012905	rs11540961	337222^337224	Hs.256549	NUBP2	Nucleotide binding protein 2 (MinD homolog, E. coli)	16
0.012928	rs10164639	301236^301258	Hs.335057	2007-09-02	Septin 2	2
0.012951	rs17850049	193398^193399	Hs.473855	HT036	Hydroxypyruvate isomerase homolog (E. coli)	1
0.013054	rs2303998	304101^304103	Hs.321709	P2RX4	Purinergic receptor P2X, ligand-gated ion channel, 4	12
0.013054	rs2303998	304101^304102	Hs.321709	P2RX4	Purinergic receptor P2X, ligand-gated ion channel, 4	12
0.013088	rs5921705	169060^169063	Hs.496501	CXorf34	Chromosome X open reading frame 34	X
0.013096	rs10931931	266759^266760	Hs.390736	CFLAR	CASP8 and FADD-like apoptosis regulator	2
0.013097	rs11539728	369369^369373	Hs.190086	MRCL3	Myosin regulatory light chain MRCL3	18
0.013166	rs11558407	184111^184112	Hs.483564	PFDN1	Prefoldin 1	5
0.013264	rs2309399	333869^333874	Hs.267194	MIS12	MIS12 homolog (yeast)	17
0.013283	rs9892468	141217^141218	Hs.513862	MGC3329	Hypothetical protein MGC3329	17
0.013295	rs11906526	260478^260479	Hs.407135	ADA	Adenosine deaminase	20
0.013297	rs2295682	165974^165989	Hs.4997	RBM23	RNA binding motif protein 23	14
0.013438	rs28364800	278183^278184	Hs.371594	MKNK1	MAP kinase interacting serine/threonine kinase 1	1
0.013443	rs17855418	120565^120567	Hs.520898	CTSB	Cathepsin B	8
0.01352	rs11539725	369369^369373	Hs.190086	MRCL3	Myosin regulatory light chain MRCL3	18
0.01353	rs4726	165227^165233	Hs.502769	SLC3A2	Solute carrier family 3 (activators of dibasic and neutral amino acid transport), member 2	11
0.013544	rs1136956	333580^333581	Hs.270291	ACTN4	Actinin, alpha 4	19
0.013548	rs1764	257188^257190	Hs.409934	HLA-DQB1	Major histocompatibility complex, class II, DQ beta 1	6
0.013594	rs11219823	238871^238878	Hs.435621	ROBO3	Roundabout, axon guidance receptor, homolog 3 (Drosophila)	11
0.013599	rs3208514	379399^379400	Hs.173724	CKB	Creatine kinase, brain	14
0.013602	rs2236787	121214^121215	Hs.518562	LOC92305	Hypothetical protein BC009331	4
0.013666	rs11550118	127193^127194	Hs.517232	PEX19	Peroxisomal biogenesis factor 19	1
0.013699	rs28627172	157062^157067	Hs.505802	POLDIP3	Polymerase (DNA-directed), delta interacting protein 3	22
0.013762	rs3828357	58565^58567	Hs.567767	NULL	Similar to beta-1,4-mannosyltransferase; beta-1,4 mannosyltransferase	3
0.013782	rs4313908	149188^149189	Hs.511739	UBA2	SUMO-1 activating enzyme subunit 2	19
0.013785	rs1042117	181998^181999	Hs.485130	HLA-DPB1	Major histocompatibility complex, class II, DP beta 1	6
0.013786	rs2276894	386619^386629	Hs.160673	RHOH	Ras homolog gene family, member H	4
0.013786	rs2276894	386619^386624	Hs.160673	RHOH	Ras homolog gene family, member H	4
0.013792	rs9892468	141218^141219	Hs.513862	MGC3329	Hypothetical protein MGC3329	17
0.013798	rs11542749	242695^242696	Hs.433984	SLC4A2	Solute carrier family 4, anion exchanger, member 2 (erythrocyte membrane protein band 3-like 1)	7
0.013805	rs12477482	91845^91846	Hs.5324	C2orf25	Chromosome 2 open reading frame 25	2
0.013807	rs4719481	95043^95044	Hs.530009	AGR2	Anterior gradient 2 homolog (Xenopus laevis)	7
0.013817	rs2020873	365132^365134	Hs.195364	MLH1	MutL homolog 1, colon cancer, nonpolyposis type 2 (E. coli)	3
0.013817	rs1800149	365132^365134	Hs.195364	MLH1	MutL homolog 1, colon cancer, nonpolyposis type 2 (E. coli)	3
0.013823	rs1064411	382804^382811	Hs.169718	CNN2	Calponin 2	19
0.013857	rs1882118	106260^106261	Hs.524430	NR4A1	Nuclear receptor subfamily 4, group A, member 1	12
0.013857	rs14106	107489^107491	Hs.523702	MS4A6A	Membrane-spanning 4-domains, subfamily A, member 6A	11
0.013868	rs2305962	37235^37236	Hs.69504	NULL	Hypothetical LOC133993	5
0.013932	rs11005327	247324^247325	Hs.42650	ZWINT	ZW10 interactor antisense	10
0.013953	rs11556424	111169^111181	Hs.522819	IRAK1	Interleukin-1 receptor-associated kinase 1	X
0.01396	rs17684416	225300^225301	Hs.443683	MYOM2	Myomesin (M-protein) 2, 165kDa	8
0.014024	rs1071637	257179^257181	Hs.409934	HLA-DQB1	Major histocompatibility complex, class II, DQ beta 1	6
0.014038	rs7294427	381588^381589	Hs.169611	DIABLO	Diablo homolog (Drosophila)	12
0.014061	rs1654456	68775^68776	Hs.558592	RDH13	Retinol dehydrogenase 13 (all-trans and 9-cis)	19
0.014062	rs11548759	165125^165126	Hs.502769	SLC3A2	Solute carrier family 3 (activators of dibasic and neutral amino acid transport), member 2	11
0.014062	rs11545433	77599^77600	Hs.549706	MGC16037	Hypothetical protein MGC16037	9
0.014062	rs378352	292194^292195	Hs.351874	HLA-DOA	Major histocompatibility complex, class II, DO alpha	6
0.014062	rs2032933	295539^295540	Hs.347524	MGC24665	Hypothetical protein MGC24665	16
0.014066	rs3180355	287807^287808	Hs.363492	DDX18	DEAD (Asp-Glu-Ala-Asp) box polypeptide 18	2
0.014069	rs4040273	68151^68152	Hs.558738	MGC70863	Similar to RPL23AP7 protein	22
0.014069	rs4040273	68151^68155	Hs.558738	MGC70863	Similar to RPL23AP7 protein	22
0.014069	rs1135787	126518^126519	Hs.517342	DEDD	Death effector domain containing	1
0.014069	rs2413038	126313^126315	Hs.517553	FLJ38628	Ring finger protein 185	22
0.01407	rs34974290	368140^368141	Hs.189823	TRIM65	Tripartite motif-containing 65	17
0.014078	rs35986051	95120^95121	Hs.530084	PILRB	Paired immunoglobin-like type 2 receptor beta	7
0.014078	rs12148454	373172^373173	Hs.181855	AF15Q14	Cancer susceptibility candidate 5	15
0.014078	rs11771799	95120^95121	Hs.530084	PILRB	Paired immunoglobin-like type 2 receptor beta	7
0.014078	rs12148454	373172^373174	Hs.181855	AF15Q14	Cancer susceptibility candidate 5	15
0.014078	rs17849953	257728^257730	Hs.409368	EBAG9	Estrogen receptor binding site associated, antigen, 9	8
0.014078	rs1802064	369043^369044	Hs.189772	CCT2	Chaperonin containing TCP1, subunit 2 (beta)	12
0.014078	rs3206519	117215^117216	Hs.520246	KIAA1117	KIAA1117	6
0.014078	rs11925638	295902^295903	Hs.344812	TREX1	Three prime repair exonuclease 1	3
0.014078	rs35490714	354470^354471	Hs.215502	CWF19L1	CWF19-like 1, cell cycle control (S. pombe)	10
0.014089	rs3190232	221924^221926	Hs.445570	CD63	CD63 antigen (melanoma 1 antigen)	12
0.014092	rs9487074	118065^118069	Hs.520313	CD164	CD164 antigen, sialomucin	6
0.014188	rs36036486	313115^313119	Hs.302145	HBG2	Hemoglobin, gamma G	11
0.0142	rs11573006	290990^290995	Hs.355348	GTF2H3	General transcription factor IIH, polypeptide 3, 34kDa	12
0.014203	rs2291033	137875^137887	Hs.514470	SLC25A19	Solute carrier family 25 (mitochondrial deoxynucleotide carrier), member 19	17
0.014259	rs17850807	140373^140379	Hs.514174	JUP	Junction plakoglobin	17
0.014291	rs11551204	247722^247725	Hs.425311	LSM1	LSM1 homolog, U6 small nuclear RNA associated (S. cerevisiae)	8
0.014296	rs4533393	136047^136048	Hs.515500	SAE1	SUMO-1 activating enzyme subunit 1	19
0.014347	rs1128204	119999^120000	Hs.519756	STK10	Serine/threonine kinase 10	5
0.014394	rs11555928	112042^112045	Hs.522665	MAGED2	Melanoma antigen family D, 2	X
0.014521	rs17853648	142941^142943	Hs.513439	GALC	Galactosylceramidase	14
0.014522	rs2231524	323681^323684	Hs.279704	CHRAC1	Chromatin accessibility complex 1	8
0.014596	rs7294427	381595^381597	Hs.169611	DIABLO	Diablo homolog (Drosophila)	12
0.014641	rs2230278	158180^158181	Hs.504251	SIAT4C	ST3 beta-galactoside alpha-2,3-sialyltransferase 4	11
0.014664	rs1042910	295936^295938	Hs.3447	DKFZP564K196	DKFZP564K1964 protein	17
0.014664	rs1042910	295936^295937	Hs.3447	DKFZP564K196	DKFZP564K1964 protein	17
0.014723	rs4938	188808^188824	Hs.477892	GYG	Glycogenin 1	3
0.014741	rs9205	80683^80710	Hs.546253	FDFT1	Farnesyl-diphosphate farnesyltransferase 1	8
0.014743	rs7645759	124546^124548	Hs.517792	C3orf10	Chromosome 3 open reading frame 10	3
0.014746	rs11550363	214727^214730	Hs.458320	DC12	DC12 protein	3
0.014756	rs9277345	181998^181999	Hs.485130	HLA-DPB1	Major histocompatibility complex, class II, DP beta 1	6
0.014756	rs9277344	181998^181999	Hs.485130	HLA-DPB1	Major histocompatibility complex, class II, DP beta 1	6
0.014756	rs11957	218700^218705	Hs.446445	YIF1	Yip1 interacting factor homolog A (S. cerevisiae)	11
0.014758	rs9277343	181998^181999	Hs.485130	HLA-DPB1	Major histocompatibility complex, class II, DP beta 1	6
0.014767	rs12872442	318594^318596	Hs.288809	BIVM	Basic, immunoglobulin-like variable motif containing	13
0.01488	rs7213318	137873^137875	Hs.514470	SLC25A19	Solute carrier family 25 (mitochondrial deoxynucleotide carrier), member 19	17
0.015025	rs1050207	159161^159162	Hs.503911	NNMT	Nicotinamide N-methyltransferase	11
0.015029	rs34089965	23050^23052	Hs.82045	MDK	Midkine (neurite growth-promoting factor 2)	11
0.015095	rs11555863	25244^25245	Hs.79033	QPCT	Glutaminyl-peptide cyclotransferase (glutaminyl cyclase)	2
0.015105	rs4313908	149189^149195	Hs.511739	UBA2	SUMO-1 activating enzyme subunit 2	19
0.01511	rs9273628	257188^257190	Hs.409934	HLA-DQB1	Major histocompatibility complex, class II, DQ beta 1	6
0.015137	rs7213318	137875^137887	Hs.514470	SLC25A19	Solute carrier family 25 (mitochondrial deoxynucleotide carrier), member 19	17
0.015285	rs4656	303596^303599	Hs.32309	INPP1	Inositol polyphosphate-1-phosphatase	2
0.01541	rs17854761	328716^328717	Hs.274122	EPB49	Erythrocyte membrane protein band 4.9 (dematin)	8
0.015463	rs34221642	345760^345761	Hs.241558	ARIH2	Ariadne homolog 2 (Drosophila)	3
0.015482	rs11555864	25244^25245	Hs.79033	QPCT	Glutaminyl-peptide cyclotransferase (glutaminyl cyclase)	2
0.015489	rs6115	150268^150269	Hs.510334	SERPINA5	Serpin peptidase inhibitor, clade A (alpha-1 antiproteinase, antitrypsin), member 5	14
0.015505	rs34297861	218700^218701	Hs.446445	YIF1	Yip1 interacting factor homolog A (S. cerevisiae)	11
0.01551	rs17832891	151118^151125	Hs.509451	ACTR10	Actin-related protein 10 homolog (S. cerevisiae)	14
0.015519	rs2302613	202270^202274	Hs.467701	ODC1	Ornithine decarboxylase 1	2
0.015528	rs125555	262668^262669	Hs.405610	MBD1	Methyl-CpG binding domain protein 1	18
0.015567	rs16954607	210742^210743	Hs.462086	NUP88	Nucleoporin 88kDa	17
0.015602	rs3745486	132593^132598	Hs.515545	TBC1D17	TBC1 domain family, member 17	19
0.015678	rs2578377	382993^383000	Hs.166551	C5orf3	Chromosome 5 open reading frame 3	5
0.015706	rs1059712	132424^132426	Hs.515560	KLK2	Kallikrein 2, prostatic	19
0.015784	rs2295293	20393^20394	Hs.8595	FLJ12438	Invasion inhibitory protein 45	1
0.015788	rs11078850	62862^62863	Hs.567307	MYH2	Myosin, heavy polypeptide 2, skeletal muscle, adult	17
0.015828	rs2273772	335843^335844	Hs.260720	DNAJC12	DnaJ (Hsp40) homolog, subfamily C, member 12	10
0.015851	rs28470844	351775^351779	Hs.232194	KIAA0174	KIAA0174	16
0.015874	rs28562813	252395^252398	Hs.420269	COL6A2	Collagen, type VI, alpha 2	21
0.015876	rs11555863	25245^25247	Hs.79033	QPCT	Glutaminyl-peptide cyclotransferase (glutaminyl cyclase)	2
0.015957	rs35693439	239239^239246	Hs.435371	TCP11	T-complex 11 (mouse)	6
0.015967	rs17803441	357807^357808	Hs.208425	MFTC	Solute carrier family 25, member 32	8
0.015967	rs17803441	357807^357809	Hs.208425	MFTC	Solute carrier family 25, member 32	8
0.015975	rs11540310	285119^285123	Hs.368934	MGC40157	Chromosome 17 open reading frame 45	17
0.015977	rs4663	109888^109889	Hs.524599	NAP1L1	Nucleosome assembly protein 1-like 1	12
0.016004	rs17264865	254055^254056	Hs.413482	C21orf33	Chromosome 21 open reading frame 33	21
0.016081	rs2230658	306107^306115	Hs.319334	NASP	Nuclear autoantigenic sperm protein (histone-binding)	1
0.016099	rs11552595	179805^179817	Hs.487325	PRKACB	Protein kinase, cAMP-dependent, catalytic, beta	1
0.016149	rs11539721	369369^369373	Hs.190086	MRCL3	Myosin regulatory light chain MRCL3	18
0.016193	rs746489	265720^265724	Hs.400740	PPP2R4	Protein phosphatase 2A, regulatory subunit B' (PR 53)	9
0.016261	rs3174959	199552^199553	Hs.469925	FLJ14346	Hypothetical protein FLJ14346	2
0.016282	rs11555864	25245^25247	Hs.79033	QPCT	Glutaminyl-peptide cyclotransferase (glutaminyl cyclase)	2
0.016322	rs16954607	210742^210744	Hs.462086	NUP88	Nucleoporin 88kDa	17
0.016325	rs34458926	198554^198555	Hs.471104	NOP5/NOP58	Nucleolar protein NOP5/NOP58	2
0.01635	rs34406052	315020^315023	Hs.294005	G6PC3	Glucose 6 phosphatase, catalytic, 3	17
0.01645	rs10221050	87067^87069	Hs.533771	STUB1	STIP1 homology and U-box containing protein 1	16
0.016492	rs10502	384608^384609	Hs.163776	UBE2J1	Ubiquitin-conjugating enzyme E2, J1 (UBC6 homolog, yeast)	6
0.016518	rs3817190	314963^314970	Hs.297343	CAMKK2	Calcium/calmodulin-dependent protein kinase kinase 2, beta	12
0.016519	rs7645759	124546^124547	Hs.517792	C3orf10	Chromosome 3 open reading frame 10	3
0.016519	rs35499921	318326^318328	Hs.288800	FLJ22688	Hypothetical protein FLJ22688	19
0.016542	rs2257136	242461^242470	Hs.434401	ZNF638	Zinc finger protein 638	2
0.016544	rs17851191	20929^20930	Hs.84753	FLJ12442	Hypothetical protein FLJ12442	3
0.016548	rs7762875	288755^288757	Hs.357128	MOCS1	Molybdenum cofactor synthesis 1	6
0.016548	rs999583	204302^204308	Hs.467133	NUP62	Interleukin 4 induced 1	19
0.01655	rs1055598	115668^115669	Hs.520715	LOC340281	Hypothetical protein LOC340281	7
0.01655	rs16822954	360436^360439	Hs.202207	NOR1	Chromosome 1 open reading frame 102	1
0.016553	rs2234978	343996^343998	Hs.244139	FAS	Fas (TNF receptor superfamily, member 6)	10
0.016553	rs1064608	332229^332230	Hs.269944	MTCH2	Mitochondrial carrier homolog 2 (C. elegans)	11
0.016553	rs1055598	115667^115668	Hs.520715	LOC340281	Hypothetical protein LOC340281	7
0.016553	rs2303757	131292^131293	Hs.515855	DKKL1	Dickkopf-like 1 (soggy)	19
0.016553	rs9887660	317767^317771	Hs.289108	FAM3A	Family with sequence similarity 3, member A	X
0.016554	rs35582935	268220^268221	Hs.388024	ZNF76	Zinc finger protein 76 (expressed in testis)	6
0.016555	rs7222755	368140^368141	Hs.189823	TRIM65	Tripartite motif-containing 65	17
0.016555	rs7222757	368140^368141	Hs.189823	TRIM65	Tripartite motif-containing 65	17
0.016556	rs1048190	311266^311267	Hs.303055	TTC8	Tetratricopeptide repeat domain 8	14
0.016556	rs757292	338188^338190	Hs.25489	C19orf24	Chromosome 19 open reading frame 24	19
0.016557	rs1050702	242662^242664	Hs.433984	SLC4A2	Solute carrier family 4, anion exchanger, member 2 (erythrocyte membrane protein band 3-like 1)	7
0.016558	rs10783071	184240^184241	Hs.482520	BRDT	Bromodomain, testis-specific	1
0.016558	rs4040273	68149^68155	Hs.558738	MGC70863	Similar to RPL23AP7 protein	22
0.01656	rs1045773	192620^192621	Hs.474914	RUTBC3	RUN and TBC1 domain containing 3	22
0.01656	rs762742	366443^366445	Hs.193163	BIN1	Bridging integrator 1	2
0.016562	rs365066	292192^292193	Hs.351874	HLA-DOA	Major histocompatibility complex, class II, DO alpha	6
0.016563	rs6572868	151366^151367	Hs.509343	PLEKHC1	Pleckstrin homology domain containing, family C (with FERM domain) member 1	14
0.016565	rs6703267	318993^318996	Hs.288010	MGC24133	Chromosome 1 open reading frame 162	1
0.016567	rs2131107	30421^30422	Hs.76111	DAG1	Dystroglycan 1 (dystrophin-associated glycoprotein 1)	3
0.016567	rs11605407	351665^351666	Hs.22546	CYBASC3	Cytochrome b, ascorbate dependent 3	11
0.016567	rs3749522	79678^79684	Hs.546311	ZNF141	Zinc finger protein 141 (clone pHZ-44)	4
0.016567	rs3749523	79678^79684	Hs.546311	ZNF141	Zinc finger protein 141 (clone pHZ-44)	4
0.016567	rs2522917	57550^57553	Hs.568150	NULL	Full-length cDNA clone CS0DI068YA04 of Placenta Cot 25-normalized of Homo sapiens (human)	7
0.016567	rs9804460	161782^161783	Hs.502306	EHF	Ets homologous factor	11
0.016567	rs2522917	57550^57564	Hs.568150	NULL	Full-length cDNA clone CS0DI068YA04 of Placenta Cot 25-normalized of Homo sapiens (human)	7
0.016567	rs10972318	311794^311797	Hs.301696	KIAA1539	KIAA1539	9
0.016567	rs2291516	274848^274849	Hs.375142	RGL3	Ral guanine nucleotide dissociation stimulator-like 3	19
0.016567	rs12568145	210899^210900	Hs.461300	LOC126661	Hypothetical protein LOC126661	1
0.016567	rs12208813	117545^117546	Hs.520122	TBN	Taube nuss homolog (mouse)	6
0.016567	rs2131107	30422^30425	Hs.76111	DAG1	Dystroglycan 1 (dystrophin-associated glycoprotein 1)	3
0.016567	rs2302872	284747^284748	Hs.368912	DPP4	Dipeptidylpeptidase 4 (CD26, adenosine deaminase complexing protein 2)	2
0.016567	rs2291516	274848^274850	Hs.375142	RGL3	Ral guanine nucleotide dissociation stimulator-like 3	19
0.016567	rs2522917	57550^57551	Hs.568150	NULL	Full-length cDNA clone CS0DI068YA04 of Placenta Cot 25-normalized of Homo sapiens (human)	7
0.016567	rs7534447	167544^167546	Hs.497867	NVL	Nuclear VCP-like	1
0.016567	rs11544935	376907^376916	Hs.180909	PRDX1	Peroxiredoxin 1	1
0.016567	rs14121	345621^345623	Hs.24135	VEZATIN	Transmembrane protein vezatin	12
0.01666	rs4663	109859^109860	Hs.524599	NAP1L1	Nucleosome assembly protein 1-like 1	12
0.016672	rs2230278	158181^158183	Hs.504251	SIAT4C	ST3 beta-galactoside alpha-2,3-sialyltransferase 4	11
0.016675	rs36079893	19758^19759	Hs.86859	GRB7	Growth factor receptor-bound protein 7	17
0.01668	rs2271187	220216^220225	Hs.445892	SEC22L3	SEC22 vesicle trafficking protein-like 3 (S. cerevisiae)	3
0.016696	rs2271187	220216^220217	Hs.445892	SEC22L3	SEC22 vesicle trafficking protein-like 3 (S. cerevisiae)	3
0.016722	rs4663	109859^109869	Hs.524599	NAP1L1	Nucleosome assembly protein 1-like 1	12
0.016771	rs2232665	153807^153808	Hs.507584	MGC9850	Polymerase (RNA) I polypeptide D, 16kDa	13
0.016796	rs2522917	57550^57554	Hs.568150	NULL	Full-length cDNA clone CS0DI068YA04 of Placenta Cot 25-normalized of Homo sapiens (human)	7
0.016815	rs9900173	208526^208527	Hs.463148	FLJ22955	Hypothetical protein FLJ22955	17
0.016815	rs7171	335095^335096	Hs.26506	SHKBP1	SH3KBP1 binding protein 1	19
0.016871	rs25642	304101^304102	Hs.321709	P2RX4	Purinergic receptor P2X, ligand-gated ion channel, 4	12
0.016871	rs25642	304101^304103	Hs.321709	P2RX4	Purinergic receptor P2X, ligand-gated ion channel, 4	12
0.016887	rs35781676	202493^202494	Hs.467288	LAIR1	Leukocyte-associated Ig-like receptor 1	19
0.01689	rs1058572	132555^132556	Hs.515598	PRPF31	PRP31 pre-mRNA processing factor 31 homolog (yeast)	19
0.016893	rs36020289	260450^260451	Hs.40763	ASB3	Ankyrin repeat and SOCS box-containing 3	2
0.016906	rs1786702	305291^305292	Hs.317190	H17	Hypothetical protein H17	11
0.016911	rs7225888	313234^313235	Hs.29874	RNF135	Ring finger protein 135	17
0.016912	rs7211440	313234^313235	Hs.29874	RNF135	Ring finger protein 135	17
0.016916	rs560849	148447^148448	Hs.511760	NTE	Neuropathy target esterase	19
0.016916	rs560849	148447^148449	Hs.511760	NTE	Neuropathy target esterase	19
0.01692	rs12332640	96179^96180	Hs.529798	BTF3	Basic transcription factor 3	5
0.016932	rs1126500	302613^302614	Hs.326	TARBP2	TAR (HIV) RNA binding protein 2	12
0.01694	rs11554936	136304^136305	Hs.515517	RPL18	Ribosomal protein L18	19
0.017006	rs11542820	222479^222501	Hs.445203	DNAJA1	DnaJ (Hsp40) homolog, subfamily A, member 1	9
0.017162	rs34458926	198554^198558	Hs.471104	NOP5/NOP58	Nucleolar protein NOP5/NOP58	2
0.017176	rs36035373	33871^33874	Hs.74615	PDGFRA	Platelet-derived growth factor receptor, alpha polypeptide	4
0.017183	rs1049818	191583^191586	Hs.476231	IMPDH2	IMP (inosine monophosphate) dehydrogenase 2	3
0.017183	rs1049818	191583^191584	Hs.476231	IMPDH2	IMP (inosine monophosphate) dehydrogenase 2	3
0.017237	rs1043770	29380^29390	Hs.7744	NDUFV1	NADH dehydrogenase (ubiquinone) flavoprotein 1, 51kDa	11
0.017454	rs922063	278238^278239	Hs.371335	ZNF227	Zinc finger protein 227	19
0.017545	rs1048831	37223^37224	Hs.69517	LY6K	Lymphocyte antigen 6 complex, locus K	8
0.017597	rs1062695	354072^354074	Hs.216226	SYNGR1	Synaptogyrin 1	22
0.017664	rs17853648	142954^142955	Hs.513439	GALC	Galactosylceramidase	14
0.0177	rs12049823	335023^335024	Hs.26612	PGM2L1	Phosphoglucomutase 2-like 1	11
0.01776	rs1052053	94085^94086	Hs.530479	PMF1	Polyamine-modulated factor 1	1
0.017773	rs11540048	382933^382934	Hs.166244	MGC2494	Chromosome 16 open reading frame 24	16
0.017783	rs10225949	103392^103393	Hs.52515	TBL2	Transducin (beta)-like 2	7
0.017787	rs11718908	188369^188372	Hs.477898	HPS3	Hermansky-Pudlak syndrome 3	3
0.017955	rs3745442	202490^202493	Hs.467288	LAIR1	Leukocyte-associated Ig-like receptor 1	19
0.017969	rs11554788	37574^37575	Hs.69554	RNF126	Ring finger protein 126	19
0.018012	rs11552907	292995^292996	Hs.351474	PAQR4	Progestin and adipoQ receptor family member IV	16
0.018035	rs11551949	199372^199373	Hs.473761	RTN3	Reticulon 3	11
0.018058	rs11542540	321163^321166	Hs.284279	HMOX2	Heme oxygenase (decycling) 2	16
0.018087	rs1935	255279^255280	Hs.413416	JMJD1C	Jumonji domain containing 1C	10
0.018116	rs7785847	59016^59017	Hs.567731	C7orf32	ATPase, H+ transporting V0 subunit E isoform 2-like (rat)	7
0.018118	rs2578377	382997^383000	Hs.166551	C5orf3	Chromosome 5 open reading frame 3	5
0.018123	rs17851875	292914^292919	Hs.351558	U2AF1L3	U2(RNU2) small nuclear RNA auxiliary factor 1-like 3	19
0.018151	rs3209722	23246^23250	Hs.82548	MADD	MAP-kinase activating death domain	11
0.01821	rs11539352	357167^357169	Hs.20930	PCBP4	Poly(rC) binding protein 4	3
0.018218	rs6571305	380162^380163	Hs.170835	TREX2	Three prime repair exonuclease 2	X
0.01822	rs11550493	337061^337064	Hs.257664	MGC17943	Hypothetical protein MGC17943	12
0.018248	rs11551946	199372^199373	Hs.473761	RTN3	Reticulon 3	11
0.018255	rs11539723	369369^369373	Hs.190086	MRCL3	Myosin regulatory light chain MRCL3	18
0.018337	rs7263	284686^284691	Hs.368783	NAT5	N-acetyltransferase 5 (ARD1 homolog, S. cerevisiae)	20
0.018337	rs7263	284686^284687	Hs.368783	NAT5	N-acetyltransferase 5 (ARD1 homolog, S. cerevisiae)	20
0.018337	rs7263	284686^284690	Hs.368783	NAT5	N-acetyltransferase 5 (ARD1 homolog, S. cerevisiae)	20
0.018366	rs11550249	148258^148259	Hs.511915	ENO2	Enolase 2 (gamma, neuronal)	12
0.018405	rs14065	29211^29214	Hs.7626	LOC219854	Hypothetical protein LOC219854	11
0.018458	rs2155666	29211^29214	Hs.7626	LOC219854	Hypothetical protein LOC219854	11
0.018468	rs14156	23063^23064	Hs.82045	MDK	Midkine (neurite growth-promoting factor 2)	11
0.018485	rs4399146	155439^155451	Hs.506748	HDGF	Hepatoma-derived growth factor (high-mobility group protein 1-like)	1
0.018486	rs11556424	111168^111169	Hs.522819	IRAK1	Interleukin-1 receptor-associated kinase 1	X
0.01852	rs2017224	282986^282987	Hs.369380	MGC40069	Hypothetical protein MGC40069	14
0.01852	rs12186334	215057^215058	Hs.455099	LOC348926	Hypothetical protein LOC348926	4
0.01852	rs11551944	199296^199298	Hs.473761	RTN3	Reticulon 3	11
0.01852	rs2275438	310717^310720	Hs.303727	C10orf4	Chromosome 10 open reading frame 4	10
0.01852	rs140523	79872^79874	Hs.546251	ECGF1	Endothelial cell growth factor 1 (platelet-derived)	22
0.01852	rs2302112	69784^69786	Hs.558372	PSG5	Pregnancy specific beta-1-glycoprotein 5	19
0.01852	rs6736922	99056^99058	Hs.528323	DKFZp434O052	Hypothetical protein DKFZp434O0527	2
0.01852	rs1045270	374498^374499	Hs.18029	FLJ10204	Chromosome 8 open reading frame 32	8
0.01852	rs11187597	310717^310720	Hs.303727	C10orf4	Chromosome 10 open reading frame 4	10
0.01852	rs726817	310717^310720	Hs.303727	C10orf4	Chromosome 10 open reading frame 4	10
0.01852	rs12186334	215058^215059	Hs.455099	LOC348926	Hypothetical protein LOC348926	4
0.01852	rs2246207	217770^217773	Hs.447490	CSHL1	Chorionic somatomammotropin hormone-like 1	17
0.01852	rs2727307	217770^217773	Hs.447490	CSHL1	Chorionic somatomammotropin hormone-like 1	17
0.01852	rs1059712	132421^132422	Hs.515560	KLK2	Kallikrein 2, prostatic	19
0.01852	rs17783366	90570^90571	Hs.532626	MGC16028	MGC16028 similar to RIKEN cDNA 1700019E19 gene	14
0.01852	rs17783366	90570^90577	Hs.532626	MGC16028	MGC16028 similar to RIKEN cDNA 1700019E19 gene	14
0.018524	rs3747174	298413^298416	Hs.334911	PGEA1	PKD2 interactor, golgi and endoplasmic reticulum associated 1	22
0.018524	rs3208945	220877^220878	Hs.445532	NULL	Similar to RIKEN cDNA 1110012D08	12
0.018526	rs2236506	240828^240829	Hs.434878	TNFRSF6B	Tumor necrosis factor receptor superfamily, member 6b, decoy	20
0.018527	rs3208945	220877^220880	Hs.445532	NULL	Similar to RIKEN cDNA 1110012D08	12
0.018532	rs35618062	325995^325996	Hs.27788	ZNF488	Zinc finger protein 488	10
0.018532	rs35618062	325997^326002	Hs.27788	ZNF488	Zinc finger protein 488	10
0.018532	rs2267965	290842^290844	Hs.355307	TNFRSF7	TAP binding protein-like	12
0.018532	rs239927	236318^236319	Hs.436401	TOP3B	Topoisomerase (DNA) III beta	22
0.018532	rs11165878	184235^184237	Hs.482520	BRDT	Bromodomain, testis-specific	1
0.018532	rs9399296	40348^40349	Hs.62646	NULL	Homo sapiens, clone IMAGE:5557975, mRNA	6
0.018532	rs12461478	372175^372176	Hs.183390	ZNF613	Zinc finger protein 613	19
0.018532	rs3097146	272640^272642	Hs.379972	MGC33214	Hypothetical protein MGC33214	5
0.018532	rs2279038	185415^185416	Hs.481166	CBR4	Carbonic reductase 4	4
0.018532	rs3812589	112440^112443	Hs.522500	KIAA0310	KIAA0310	9
0.018532	rs1622521	110809^110814	Hs.522876	MGC12760	Hypothetical protein MGC12760	1
0.018532	rs17852900	95248^95249	Hs.529735	AADAT	Aminoadipate aminotransferase	4
0.018532	rs2941504	208953^208959	Hs.462971	PERLD1	Per1-like domain containing 1	17
0.018532	rs1234952	115649^115657	Hs.520715	LOC340281	Hypothetical protein LOC340281	7
0.018532	rs6085343	351634^351635	Hs.224764	C20orf155	Chromosome 20 open reading frame 155	20
0.018532	rs1127446	314936^314937	Hs.294041	EXOSC8	Exosome component 8	13
0.018532	rs2290305	61320^61328	Hs.567445	TTLL3	Tubulin tyrosine ligase-like family, member 3	3
0.018559	rs17852438	128900^128902	Hs.516826	TRIB3	Tribbles homolog 3 (Drosophila)	20
0.018562	rs14764	183493^183494	Hs.483537	MGC29463	DnaJ (Hsp40) homolog, subfamily C, member 18	5
0.018562	rs14764	183493^183496	Hs.483537	MGC29463	DnaJ (Hsp40) homolog, subfamily C, member 18	5
0.01863	rs1551559	265254^265255	Hs.397255	SIGLEC6	Sialic acid binding Ig-like lectin 6	19
0.018631	rs11545950	191448^191450	Hs.475663	RAB5A	RAB5A, member RAS oncogene family	3
0.018716	rs2297002	172915^172916	Hs.494337	GOLPH2	Golgi phosphoprotein 2	9
0.018727	rs2290306	297348^297349	Hs.33719	MGC29784	RNA pseudouridylate synthase domain containing 3	3
0.018754	rs11539726	369369^369373	Hs.190086	MRCL3	Myosin regulatory light chain MRCL3	18
0.01881	rs11551736	303903^303904	Hs.326387	MORF4L2	Mortality factor 4 like 2	X
0.018815	rs28651018	14794^14795	Hs.96593	NULL	Hypothetical LOC144404	12
0.018868	rs11219061	158501^158502	Hs.504187	ASAM	Adipocyte-specific adhesion molecule	11
0.019016	rs12043546	151411^151430	Hs.511425	SRP9	Signal recognition particle 9kDa	1
0.019023	rs16973481	351805^351825	Hs.232194	KIAA0174	KIAA0174	16
0.019035	rs35902264	376764^376767	Hs.175473	AK1	Adenylate kinase 1	9
0.019082	rs6951185	261225^261226	Hs.406395	PRKRIP1	PRKR interacting protein 1 (IL11 inducible)	7
0.019092	rs11551204	247721^247722	Hs.425311	LSM1	LSM1 homolog, U6 small nuclear RNA associated (S. cerevisiae)	8
0.019109	rs671	237164^237169	Hs.436437	ALDH2	Aldehyde dehydrogenase 2 family (mitochondrial)	12
0.01911	rs12731821	337489^337490	Hs.25597	ELOVL1	Elongation of very long chain fatty acids (FEN1/Elo2, SUR4/Elo3, yeast)-like 1	1
0.019157	rs236650	77911^77915	Hs.549260	WBSCR20B	Williams-Beuren Syndrome critical region protein 20 copy B	7
0.019173	rs17852781	326710^326711	Hs.277154	GFM2	G elongation factor, mitochondrial 2	5
0.019189	rs1126930	93577^93579	Hs.530862	PRKAG1	Protein kinase, AMP-activated, gamma 1 non-catalytic subunit	12
0.019229	rs1803309	100190^100191	Hs.528803	UQCRC2	Ubiquinol-cytochrome c reductase core protein II	16
0.019239	rs6934613	383025^383026	Hs.166204	PHF1	PHD finger protein 1	6
0.019244	rs3745526	337560^337563	Hs.256301	MGC13170	Multidrug resistance-related protein	19
0.019254	rs11538871	253637^253638	Hs.415342	KIAA1049	KIAA1049 protein	16
0.019265	rs2279038	185406^185410	Hs.481166	CBR4	Carbonic reductase 4	4
0.019267	rs1951119	165986^165989	Hs.4997	RBM23	RNA binding motif protein 23	14
0.019324	rs11542413	17051^17052	Hs.91579	IMP4	IMP4, U3 small nucleolar ribonucleoprotein, homolog (yeast)	2
0.019326	rs9904341	138443^138445	Hs.514527	BIRC5	Effector cell peptidase receptor 1	17
0.01943	rs17856038	243400^243401	Hs.433269	C14orf11	Chromosome 14 open reading frame 11	14
0.019441	rs28733686	117642^117644	Hs.520070	C6orf82	Chromosome 6 open reading frame 82	6
0.019444	rs1047643	80634^80639	Hs.546253	FDFT1	Farnesyl-diphosphate farnesyltransferase 1	8
0.019454	rs2911592	70099^70100	Hs.558316	CTBS	Chitobiase, di-N-acetyl-	1
0.019489	rs1804741	147607^147608	Hs.513057	RANBP5	RAN binding protein 5	13
0.019504	rs13447189	192859^192860	Hs.474217	CDC45L	CDC45 cell division cycle 45-like (S. cerevisiae)	22
0.019525	rs11539637	29111^29115	Hs.7636	FES	Feline sarcoma oncogene	15
0.019536	rs10405938	337560^337563	Hs.256301	MGC13170	Multidrug resistance-related protein	19
0.019674	rs1128498	79647^79651	Hs.546366	TUBG2	Tubulin, gamma 2	17
0.019678	rs16853872	187491^187493	Hs.479634	SLC30A9	Solute carrier family 30 (zinc transporter), member 9	4
0.019796	rs11552179	218967^218969	Hs.446429	PTGDS	Prostaglandin D2 synthase 21kDa (brain)	9
0.019915	rs1135925	346912^346914	Hs.236030	SMARCC2	SWI/SNF related, matrix associated, actin dependent regulator of chromatin, subfamily c, member 2	12
0.019949	rs10059517	76790^76791	Hs.551583	LOC493869	Similar to RIKEN cDNA 2310016C16	5
0.020009	rs11558209	306419^306420	Hs.314359	EIF3S12	Eukaryotic translation initiation factor 3, subunit 12	19
0.020025	rs3177508	124943^124945	Hs.517603	MFNG	Manic fringe homolog (Drosophila)	22
0.020031	rs9855486	219259^219261	Hs.446414	CD47	CD47 antigen (Rh-related antigen, integrin-associated signal transducer)	3
0.020031	rs9901850	143310^143312	Hs.514199	VAT1	Family with sequence similarity 82, member C	17
0.020031	rs17850123	92017^92019	Hs.531701	LOC51136	PTD016 protein	17
0.020031	rs11557739	66212^66213	Hs.561949	EPSTI1	Epithelial stromal interaction 1 (breast)	13
0.020031	rs1059706	85948^85949	Hs.534185	C9orf46	Chromosome 9 open reading frame 46	9
0.020037	rs2959023	226098^226099	Hs.443161	DPYS	Hypothetical protein PRO2949	8
0.020037	rs828616	360462^360468	Hs.203691	DCBLD2	Discoidin, CUB and LCCL domain containing 2	3
0.020037	rs221051	273624^273626	Hs.378115	ARHGEF19	Rho guanine nucleotide exchange factor (GEF) 19	1
0.020037	rs828616	360467^360468	Hs.203691	DCBLD2	Discoidin, CUB and LCCL domain containing 2	3
0.020039	rs12219650	305409^305412	Hs.31562	NULL	Surfactant associated protein F mRNA, partial sequence	10
0.020039	rs11557739	66211^66212	Hs.561949	EPSTI1	Epithelial stromal interaction 1 (breast)	13
0.020039	rs11548307	235449^235464	Hs.437178	ACADVL	Acyl-Coenzyme A dehydrogenase, very long chain	17
0.020039	rs17855893	359464^359465	Hs.203594	FLJ32702	Chromosome 16 open reading frame 46	16
0.020039	rs3177676	123185^123188	Hs.517991	LOC92346	Chromosome 1 open reading frame 105	1
0.020039	rs28997576	81775^81779	Hs.54089	BARD1	BRCA1 associated RING domain 1	2
0.020039	rs1059227	375381^375385	Hs.178695	MAPK13	Mitogen-activated protein kinase 13	6
0.020039	rs2234978	343996^343997	Hs.244139	FAS	Fas (TNF receptor superfamily, member 6)	10
0.020046	rs11894207	40186^40187	Hs.63085	MPP4	Membrane protein, palmitoylated 4 (MAGUK p55 subfamily member 4)	2
0.020047	rs11724371	342539^342540	Hs.248290	LOC285498	Hypothetical protein LOC285498	4
0.020048	rs6561512	267798^267799	Hs.388220	CDADC1	Cytidine and dCMP deaminase domain containing 1	13
0.020048	rs5853	67173^67174	Hs.559477	NCF1	Neutrophil cytosolic factor 1 (47kDa, chronic granulomatous disease, autosomal 1)	7
0.020048	rs4040274	68151^68155	Hs.558738	MGC70863	Similar to RPL23AP7 protein	22
0.020048	rs4040273	68153^68155	Hs.558738	MGC70863	Similar to RPL23AP7 protein	22
0.020048	rs4040274	68151^68152	Hs.558738	MGC70863	Similar to RPL23AP7 protein	22
0.020049	rs4040274	68149^68155	Hs.558738	MGC70863	Similar to RPL23AP7 protein	22
0.02005	rs2959023	226097^226098	Hs.443161	DPYS	Hypothetical protein PRO2949	8
0.020051	rs12704	335091^335092	Hs.26506	SHKBP1	SH3KBP1 binding protein 1	19
0.020051	rs1054770	131297^131298	Hs.515855	DKKL1	Dickkopf-like 1 (soggy)	19
0.020052	rs6561512	267797^267798	Hs.388220	CDADC1	Cytidine and dCMP deaminase domain containing 1	13
0.020052	rs139302	228794^228795	Hs.440515	ARP10	ARP10 protein	22
0.020053	rs763046	277404^277406	Hs.372129	CPNE5	Copine V	6
0.020053	rs221051	273623^273624	Hs.378115	ARHGEF19	Rho guanine nucleotide exchange factor (GEF) 19	1
0.020053	rs763046	277404^277405	Hs.372129	CPNE5	Copine V	6
0.020053	rs1050671	133195^133200	Hs.515515	KDELR1	KDEL (Lys-Asp-Glu-Leu) endoplasmic reticulum protein retention receptor 1	19
0.020054	rs28713481	302297^302298	Hs.326728	C19orf30	Chromosome 19 open reading frame 30	19
0.020055	rs1054770	131298^131299	Hs.515855	DKKL1	Dickkopf-like 1 (soggy)	19
0.020055	rs1054770	131294^131299	Hs.515855	DKKL1	Dickkopf-like 1 (soggy)	19
0.020059	rs162848	185515^185517	Hs.481704	FLJ20152	Hypothetical protein FLJ20152	5
0.020059	rs2231682	322025^322026	Hs.28326	COX15	COX15 homolog, cytochrome c oxidase assembly protein (yeast)	10
0.020059	rs4073997	208510^208511	Hs.464333	NPL4	Nuclear protein localization 4	17
0.020059	rs2458236	328781^328782	Hs.272813	DUOX1	Dual oxidase 1	15
0.020059	rs17641488	119184^119185	Hs.519694	C5orf4	Chromosome 5 open reading frame 4	5
0.020059	rs9804460	161783^161784	Hs.502306	EHF	Ets homologous factor	11
0.020059	rs28470844	351775^351776	Hs.232194	KIAA0174	KIAA0174	16
0.020059	rs2298475	158161^158164	Hs.504251	SIAT4C	ST3 beta-galactoside alpha-2,3-sialyltransferase 4	11
0.020059	rs3093641	110115^110118	Hs.523054	SMP1	Transmembrane protein 50A	1
0.020059	rs3218614	343991^343992	Hs.244139	FAS	Fas (TNF receptor superfamily, member 6)	10
0.020059	rs3734541	388073^388074	Hs.159028	BTN2A1	Butyrophilin, subfamily 2, member A1	6
0.020059	rs2694657	171638^171639	Hs.49582	PPP1R12A	Protein phosphatase 1, regulatory (inhibitor) subunit 12A	12
0.020059	rs3206519	117214^117215	Hs.520246	KIAA1117	KIAA1117	6
0.020059	rs8003627	55275^55276	Hs.569361	C14orf167	Chromosome 14 open reading frame 167	14
0.020059	rs200658	343387^343388	Hs.245828	SIGLEC9	Sialic acid binding Ig-like lectin 9	19
0.020059	rs12886419	264125^264127	Hs.401843	STRN3	Striatin, calmodulin binding protein 3	14
0.020059	rs8003491	55275^55276	Hs.569361	C14orf167	Chromosome 14 open reading frame 167	14
0.020059	rs2155663	29208^29214	Hs.7626	LOC219854	Hypothetical protein LOC219854	11
0.020059	rs2249093	263611^263612	Hs.4029	YEATS4	YEATS domain containing 4	12
0.020059	rs2155665	29208^29214	Hs.7626	LOC219854	Hypothetical protein LOC219854	11
0.020059	rs2240876	139947^139948	Hs.513977	NT5M	5',3'-nucleotidase, mitochondrial	17
0.020059	rs2275199	128790^128791	Hs.516954	ARHGEF11	Rho guanine nucleotide exchange factor (GEF) 11	1
0.020059	rs12149131	216834^216835	Hs.448825	LOC283904	Hypothetical protein LOC283904	16
0.020059	rs8763	222387^222388	Hs.445040	ACADM	Acyl-Coenzyme A dehydrogenase, C-4 to C-12 straight chain	1
0.020059	rs4073997	208511^208512	Hs.464333	NPL4	Nuclear protein localization 4	17
0.020059	rs2155664	29208^29214	Hs.7626	LOC219854	Hypothetical protein LOC219854	11
0.020059	rs125555	262672^262673	Hs.405610	MBD1	Methyl-CpG binding domain protein 1	18
0.020059	rs2257136	242465^242466	Hs.434401	ZNF638	Zinc finger protein 638	2
0.020071	rs1063107	309366^309370	Hs.30743	PRAME	Preferentially expressed antigen in melanoma	22
0.020131	rs2273804	170487^170489	Hs.497599	WARS	Tryptophanyl-tRNA synthetase	14
0.020304	rs4362779	333935^333937	Hs.267446	FLJ11184	Hypothetical protein FLJ11184	4
0.020326	rs2273804	170487^170488	Hs.497599	WARS	Tryptophanyl-tRNA synthetase	14
0.020387	rs2231524	323681^323682	Hs.279704	CHRAC1	Chromatin accessibility complex 1	8
0.020398	rs344359	337222^337224	Hs.256549	NUBP2	Nucleotide binding protein 2 (MinD homolog, E. coli)	16
0.02045	rs11581969	37936^37937	Hs.69360	KIF2C	Kinesin family member 2C	1
0.020526	rs11542891	119422^119433	Hs.519783	KIAA1191	KIAA1191 protein	5
0.020534	rs17584	94690^94691	Hs.530687	RNH	Ribonuclease/angiogenin inhibitor 1	11
0.020544	rs12129883	367330^367332	Hs.192039	PTPRC	Protein tyrosine phosphatase, receptor type, C	1
0.020553	rs1055811	16524^16527	Hs.97439	NT5C2	5'-nucleotidase, cytosolic II	10
0.020555	rs2230178	235262^235264	Hs.437178	ACADVL	Acyl-Coenzyme A dehydrogenase, very long chain	17
0.020561	rs3918143	34359^34360	Hs.75243	BRD2	Bromodomain containing 2	6
0.020563	rs2257136	242460^242461	Hs.434401	ZNF638	Zinc finger protein 638	2
0.020602	rs10840159	74139^74140	Hs.556040	H19	H19, imprinted maternally expressed untranslated mRNA	11
0.020642	rs12731821	337490^337496	Hs.25597	ELOVL1	Elongation of very long chain fatty acids (FEN1/Elo2, SUR4/Elo3, yeast)-like 1	1
0.02072	rs34137556	148884^148904	Hs.513851	YWHAE	Tyrosine 3-monooxygenase/tryptophan 5-monooxygenase activation protein, epsilon polypeptide	17
0.020754	rs11541524	188808^188824	Hs.477892	GYG	Glycogenin 1	3
0.020812	rs34221642	345760^345767	Hs.241558	ARIH2	Ariadne homolog 2 (Drosophila)	3
0.02082	rs3211049	28125^28129	Hs.7854	SLC39A1	Solute carrier family 39 (zinc transporter), member 1	1
0.020824	rs11539398	303066^303067	Hs.324830	DPH2L2	DPH2 homolog (S. cerevisiae)	1
0.020869	rs11573006	290990^290991	Hs.355348	GTF2H3	General transcription factor IIH, polypeptide 3, 34kDa	12
0.020874	rs1561736	333935^333936	Hs.267446	FLJ11184	Hypothetical protein FLJ11184	4
0.020922	rs17854644	81356^81357	Hs.5443	BAG5	BCL2-associated athanogene 5	14
0.020958	rs10082893	64695^64696	Hs.567251	CPM	Carboxypeptidase M	12
0.021	rs1043918	296359^296360	Hs.343911	EI24	Etoposide induced 2.4 mRNA	11
0.021	rs1043918	296359^296361	Hs.343911	EI24	Etoposide induced 2.4 mRNA	11
0.021013	rs2427273	18213^18215	Hs.90107	ADRM1	Adhesion regulating molecule 1	20
0.021018	rs11556967	369072^369073	Hs.18925	CRBN	Cereblon	3
0.021077	rs7143006	170502^170507	Hs.497599	WARS	Tryptophanyl-tRNA synthetase	14
0.021078	rs7143006	170502^170529	Hs.497599	WARS	Tryptophanyl-tRNA synthetase	14
0.021095	rs11652019	211701^211702	Hs.461819	FLJ10979	Vacuolar protein sorting 53 (yeast)	17
0.021107	rs6112	150269^150270	Hs.510334	SERPINA5	Serpin peptidase inhibitor, clade A (alpha-1 antiproteinase, antitrypsin), member 5	14
0.021175	rs3923186	95497^95502	Hs.530118	LUC7L2	LUC7-like 2 (S. cerevisiae)	7
0.021201	rs11542891	119421^119422	Hs.519783	KIAA1191	KIAA1191 protein	5
0.021394	rs2229540	192894^192895	Hs.474584	AKR1A1	Aldo-keto reductase family 1, member A1 (aldehyde reductase)	1
0.021525	rs11551938	199372^199373	Hs.473761	RTN3	Reticulon 3	11
0.021601	rs3817373	21103^21111	Hs.85195	MLF1	Myeloid leukemia factor 1	3
0.021619	rs16989288	84842^84843	Hs.534393	LILRA1	Leukocyte immunoglobulin-like receptor, subfamily A (with TM domain), member 1	19
0.021631	rs1047781	225898^225900	Hs.443160	FUT2	Fucosyltransferase 2 (secretor status included)	19
0.021701	rs2290306	297349^297363	Hs.33719	MGC29784	RNA pseudouridylate synthase domain containing 3	3
0.021707	rs12771873	240472^240474	Hs.435004	SEC23IP	SEC23 interacting protein	10
0.02171	rs1052042	201853^201855	Hs.467753	C1QG	Complement component 1, q subcomponent, gamma polypeptide	1
0.021715	rs35538977	289888^289901	Hs.356273	C20orf31	Chromosome 20 open reading frame 31	20
0.021731	rs17853532	354850^354852	Hs.213050	ELAVL4	ELAV (embryonic lethal, abnormal vision, Drosophila)-like 4 (Hu antigen D)	1
0.021739	rs9273627	257188^257190	Hs.409934	HLA-DQB1	Major histocompatibility complex, class II, DQ beta 1	6
0.021761	rs3210168	257188^257190	Hs.409934	HLA-DQB1	Major histocompatibility complex, class II, DQ beta 1	6
0.021769	rs11204762	26265^26266	Hs.78524	PRUNE	Prune homolog (Drosophila)	1
0.02178	rs622288	323531^323532	Hs.279763	FLJ10504	Misato homolog 1 (Drosophila)	1
0.02183	rs10082893	64695^64698	Hs.567251	CPM	Carboxypeptidase M	12
0.021832	rs2155666	29208^29211	Hs.7626	LOC219854	Hypothetical protein LOC219854	11
0.021836	rs2071036	243167^243168	Hs.433345	RNU22	RNA, U22 small nucleolar	11
0.021931	rs11558976	295936^295937	Hs.3447	DKFZP564K196	DKFZP564K1964 protein	17
0.021931	rs11558976	295936^295938	Hs.3447	DKFZP564K196	DKFZP564K1964 protein	17
0.021959	rs12241093	219047^219050	Hs.446373	HSGT1	Suppressor of S. cerevisiae gcr2	10
0.021985	rs12590	255487^255488	Hs.412842	C10orf7	Chromosome 10 open reading frame 7	10
0.021987	rs2303314	363122^363127	Hs.198365	BPGM	2,3-bisphosphoglycerate mutase	7
0.022021	rs3811782	121332^121333	Hs.518760	FIP1L1	FIP1 like 1 (S. cerevisiae)	4
0.02205	rs10249943	328822^328823	Hs.274135	DKFZp434K181	Hypothetical protein DKFZp434K1815	7
0.022093	rs3733570	32744^32746	Hs.75438	QDPR	Quinoid dihydropteridine reductase	4
0.022169	rs2292553	73542^73543	Hs.555971	PP1201	Transmembrane BAX inhibitor motif containing 1	2
0.022169	rs2292554	73542^73543	Hs.555971	PP1201	Transmembrane BAX inhibitor motif containing 1	2
0.022277	rs11545379	26415^26416	Hs.78224	RNASE1	Ribonuclease, RNase A family, 1 (pancreatic)	14
0.022286	rs28482949	226338^226346	Hs.443837	NPEPPS	Aminopeptidase puromycin sensitive	17
0.022331	rs2186866	78860^78861	Hs.547012	C21orf131	Chromosome 21 open reading frame 131	21
0.022394	rs1130790	168326^168330	Hs.497391	RNPEP	Arginyl aminopeptidase (aminopeptidase B)	1
0.02243	rs9273448	257188^257190	Hs.409934	HLA-DQB1	Major histocompatibility complex, class II, DQ beta 1	6
0.022447	rs922063	278239^278240	Hs.371335	ZNF227	Zinc finger protein 227	19
0.022468	rs2510091	158963^158966	Hs.503716	MGC2714	DCN1, defective in cullin neddylation 1, domain containing 5 (S. cerevisiae)	11
0.022544	rs3130453	181834^181835	Hs.485075	C6orf18	Coiled-coil alpha-helical rod protein 1	6
0.022578	rs7508653	41420^41426	Hs.6454	RGS19IP1	GIPC PDZ domain containing family, member 1	19
0.022702	rs6062133	296768^296769	Hs.340636	GTPBP5	GTP binding protein 5 (putative)	20
0.022748	rs10986636	368129^368133	Hs.19012	RAB9P40	Rab9 effector protein with kelch motifs	9
0.022794	rs3822506	226187^226189	Hs.443465	TCERG1	Transcription elongation regulator 1	5
0.022833	rs1015149	181337^181338	Hs.485360	TFEB	Transcription factor EB	6
0.022859	rs16957250	59721^59723	Hs.567704	TTBK2	Tau tubulin kinase 2	15
0.022861	rs2482169	68578^68579	Hs.558690	CBWD3	COBW-like placental protein	9
0.022868	rs758068	265072^265076	Hs.397891	PASK	PAS domain containing serine/threonine kinase	2
0.022868	rs6709462	265072^265076	Hs.397891	PASK	PAS domain containing serine/threonine kinase	2
0.022869	rs11557209	68976^68989	Hs.558609	SLC25A29	Solute carrier family 25, member 29	14
0.022871	rs11554054	301229^301230	Hs.335057	2007-09-02	Septin 2	2
0.022885	rs17850945	182806^182808	Hs.484222	RTCD1	RNA terminal phosphate cyclase domain 1	1
0.022897	rs3813636	84522^84523	Hs.534501	DKFZP564J047	Chromosome 1 open reading frame 49	1
0.022924	rs4135387	192017^192018	Hs.476018	CTNNB1	Catenin (cadherin-associated protein), beta 1, 88kDa	3
0.022991	rs408469	192800^192801	Hs.474185	DGCR6	DiGeorge syndrome critical region gene 6	22
0.023006	rs2824495	315169^315170	Hs.293811	C21orf91	Chromosome 21 open reading frame 91	21
0.023105	rs11857410	343723^343725	Hs.24553	STRA6	Stimulated by retinoic acid gene 6 homolog (mouse)	15
0.023121	rs2186866	78861^78862	Hs.547012	C21orf131	Chromosome 21 open reading frame 131	21
0.023172	rs2425632	127599^127601	Hs.517059	GDAP1L1	Ganglioside-induced differentiation-associated protein 1-like 1	20
0.023245	rs7785847	59017^59025	Hs.567731	C7orf32	ATPase, H+ transporting V0 subunit E isoform 2-like (rat)	7
0.023248	rs4672	349786^349788	Hs.227729	FKBP2	FK506 binding protein 2, 13kDa	11
0.02325	rs7851	289157^289159	Hs.368149	CCT7	Chaperonin containing TCP1, subunit 7 (eta)	2
0.02326	rs25644	304107^304109	Hs.321709	P2RX4	Purinergic receptor P2X, ligand-gated ion channel, 4	12
0.023276	rs11570176	385394^385396	Hs.166011	CTNND1	Catenin (cadherin-associated protein), delta 1	11
0.023311	rs1573858	286629^286630	Hs.367725	GATA2	GATA binding protein 2	3
0.023311	rs1573858	286629^286631	Hs.367725	GATA2	GATA binding protein 2	3
0.023318	rs35299026	369957^369958	Hs.18788	DHRS10	Dehydrogenase/reductase (SDR family) member 10	19
0.023355	rs25683	288311^288312	Hs.363137	ACAT2	Acetyl-Coenzyme A acetyltransferase 2 (acetoacetyl Coenzyme A thiolase)	6
0.023407	rs7191458	317948^317949	Hs.288969	HSCARG	HSCARG protein	16
0.023631	rs17489363	81771^81772	Hs.54089	BARD1	BRCA1 associated RING domain 1	2
0.023801	rs11546632	261945^261946	Hs.405942	LOC339229	Hypothetical protein LOC339229	17
0.023897	rs3755648	260053^260055	Hs.407709	DRE1	Kelch-like 24 (Drosophila)	3
0.023976	rs17552022	242453^242454	Hs.434232	ELAC2	ElaC homolog 2 (E. coli)	17
0.023981	rs1046828	309024^309025	Hs.30783	FLJ20850	Hypothetical protein FLJ20850	19
0.023981	rs7534447	167541^167546	Hs.497867	NVL	Nuclear VCP-like	1
0.024012	rs12544854	101589^101597	Hs.527412	ASAH1	N-acylsphingosine amidohydrolase (acid ceramidase) 1	8
0.02404	rs10305849	372386^372387	Hs.183713	EDNRA	Endothelin receptor type A	4
0.024115	rs2425632	127598^127599	Hs.517059	GDAP1L1	Ganglioside-induced differentiation-associated protein 1-like 1	20
0.024258	rs2290306	297340^297342	Hs.33719	MGC29784	RNA pseudouridylate synthase domain containing 3	3
0.024266	rs3747792	260765^260766	Hs.406917	QRSL1	Glutaminyl-tRNA synthase (glutamine-hydrolyzing)-like 1	6
0.024276	rs11551944	199294^199295	Hs.473761	RTN3	Reticulon 3	11
0.024382	rs2020873	365131^365132	Hs.195364	MLH1	MutL homolog 1, colon cancer, nonpolyposis type 2 (E. coli)	3
0.024382	rs1800149	365131^365132	Hs.195364	MLH1	MutL homolog 1, colon cancer, nonpolyposis type 2 (E. coli)	3
0.024389	rs11219823	238868^238871	Hs.435621	ROBO3	Roundabout, axon guidance receptor, homolog 3 (Drosophila)	11
0.024402	rs7143006	170513^170516	Hs.497599	WARS	Tryptophanyl-tRNA synthetase	14
0.024433	rs11549682	17580^17581	Hs.8986	C1QB	Complement component 1, q subcomponent, beta polypeptide	1
0.024435	rs17855638	315909^315910	Hs.292570	C9orf112	Chromosome 9 open reading frame 112	9
0.024446	rs11549682	17579^17580	Hs.8986	C1QB	Complement component 1, q subcomponent, beta polypeptide	1
0.024455	rs12139997	107327^107330	Hs.524094	PS1D	Zinc finger, CCHC domain containing 17	1
0.024467	rs11857410	343705^343711	Hs.24553	STRA6	Stimulated by retinoic acid gene 6 homolog (mouse)	15
0.024484	rs13384623	225818^225819	Hs.443481	LOC116143	Hypothetical protein BC014022	2
0.024492	rs11556840	145558^145559	Hs.512799	APG4D	ATG4 autophagy related 4 homolog D (S. cerevisiae)	19
0.024493	rs3828357	58565^58566	Hs.567767	NULL	Similar to beta-1,4-mannosyltransferase; beta-1,4 mannosyltransferase	3
0.024612	rs4911163	128346^128347	Hs.517034	ACAS2	Acyl-CoA synthetase short-chain family member 2	20
0.024711	rs11555370	250284^250285	Hs.424126	SERF2	Small EDRK-rich factor 2	15
0.024779	rs4788863	282601^282603	Hs.369554	SLC16A5	Solute carrier family 16 (monocarboxylic acid transporters), member 5	17
0.024797	rs28605689	120563^120567	Hs.520898	CTSB	Cathepsin B	8
0.02488	rs2290766	154759^154760	Hs.506861	DDX54	DEAD (Asp-Glu-Ala-Asp) box polypeptide 54	12
0.02488	rs2290766	154759^154761	Hs.506861	DDX54	DEAD (Asp-Glu-Ala-Asp) box polypeptide 54	12
0.02499	rs4788863	282603^282604	Hs.369554	SLC16A5	Solute carrier family 16 (monocarboxylic acid transporters), member 5	17
0.024992	rs4767884	220139^220143	Hs.446336	PXN	Paxillin	12
0.025039	rs3859474	204493^204511	Hs.466860	PSG4	Pregnancy specific beta-1-glycoprotein 4	19
0.025081	rs11557745	102434^102438	Hs.525527	RER1	RER1 retention in endoplasmic reticulum 1 homolog (S. cerevisiae)	1
0.0251	rs4645	182158^182159	Hs.484950	HIST1H2AC	Histone 1, H2ac	6
0.025131	rs11581969	37936^37938	Hs.69360	KIF2C	Kinesin family member 2C	1
0.025145	rs2372536	19193^19198	Hs.90280	ATIC	5-aminoimidazole-4-carboxamide ribonucleotide formyltransferase/IMP cyclohydrolase	2
0.025215	rs2292656	318726^318727	Hs.289123	DCTN2	Dynactin 2 (p50)	12
0.025223	rs2303314	363122^363123	Hs.198365	BPGM	2,3-bisphosphoglycerate mutase	7
0.025244	rs10871453	20238^20239	Hs.85658	FLJ23436	Hypothetical protein FLJ23436	16
0.025256	rs7177338	29106^29107	Hs.7636	FES	Feline sarcoma oncogene	15
0.025256	rs2252567	80632^80636	Hs.546253	FDFT1	Farnesyl-diphosphate farnesyltransferase 1	8
0.025256	rs34071577	58868^58869	Hs.567706	NKIR	CD300 antigen like family member F	17
0.025256	rs1050146	131054^131056	Hs.516105	ACTG2	Actin, gamma 2, smooth muscle, enteric	2
0.025256	rs2288481	131297^131298	Hs.515855	DKKL1	Dickkopf-like 1 (soggy)	19
0.025256	rs2252567	80632^80635	Hs.546253	FDFT1	Farnesyl-diphosphate farnesyltransferase 1	8
0.025256	rs5030609	253648^253650	Hs.413493	TRIM39	Tripartite motif-containing 39	6
0.025266	rs2365725	292649^292651	Hs.351582	LOC352909	Similar to hypothetical testis protein from macaque	19
0.025267	rs35860178	279487^279488	Hs.371218	EPHA4	EPH receptor A4	2
0.025267	rs7560331	301111^301113	Hs.329841	FLJ33534	Hypothetical protein FLJ33534	2
0.025267	rs3796391	293618^293620	Hs.350700	LOC90288	Chromosome 3 open reading frame 25	3
0.025267	rs4549242	357639^357641	Hs.208673	NMNAT3	Nicotinamide nucleotide adenylyltransferase 3	3
0.025267	rs10935341	357639^357641	Hs.208673	NMNAT3	Nicotinamide nucleotide adenylyltransferase 3	3
0.025267	rs2279039	185407^185408	Hs.481166	CBR4	Carbonic reductase 4	4
0.025267	rs28371817	185407^185408	Hs.481166	CBR4	Carbonic reductase 4	4
0.025267	rs34071577	58869^58870	Hs.567706	NKIR	CD300 antigen like family member F	17
0.025267	rs13047761	296552^296554	Hs.34136	C21orf6	Chromosome 21 open reading frame 6	21
0.025267	rs35245783	235449^235464	Hs.437178	ACADVL	Acyl-Coenzyme A dehydrogenase, very long chain	17
0.025267	rs2579624	168615^168616	Hs.496753	NULL	Similar to hypothetical protein	2
0.025272	rs12151009	344538^344543	Hs.24178	EML2	Echinoderm microtubule associated protein like 2	19
0.025273	rs3765319	258770^258772	Hs.408488	MSLN	Mesothelin	16
0.025273	rs12166567	57262^57266	Hs.568260	NULL	Hypothetical protein LOC150271	22
0.025274	rs6050363	298342^298343	Hs.334934	LOC284798	Hypothetical protein LOC284798	20
0.025275	rs11247841	189368^189369	Hs.477083	PAFAH2	Platelet-activating factor acetylhydrolase 2, 40kDa	1
0.025277	rs2287305	132633^132634	Hs.515479	LOC388554	Hypothetical BC282485_1	19
0.025277	rs17617655	34335^34336	Hs.75243	BRD2	Bromodomain containing 2	6
0.025279	rs3068	361921^361922	Hs.200943	NARG2	NMDA receptor regulated 2	15
0.025279	rs3068	361921^361923	Hs.200943	NARG2	NMDA receptor regulated 2	15
0.025279	rs139316	228794^228795	Hs.440515	ARP10	ARP10 protein	22
0.025279	rs2758112	218578^218580	Hs.446466	MGC52000	CXYorf1 protein	X
0.025279	rs2287305	132632^132633	Hs.515479	LOC388554	Hypothetical BC282485_1	19
0.025279	rs139299	228794^228795	Hs.440515	ARP10	ARP10 protein	22
0.025279	rs6001435	228794^228795	Hs.440515	ARP10	ARP10 protein	22
0.02528	rs907609	386249^386250	Hs.161031	SYT8	Synaptotagmin VIII	11
0.02528	rs907608	386249^386250	Hs.161031	SYT8	Synaptotagmin VIII	11
0.025281	rs1043869	24901^24902	Hs.7953	GOLGA7	Golgi autoantigen, golgin subfamily a, 7	8
0.025281	rs13142049	386629^386632	Hs.160673	RHOH	Ras homolog gene family, member H	4
0.025281	rs17368018	186542^186543	Hs.480116	WDFY3	WD repeat and FYVE domain containing 3	4
0.025281	rs11831761	331440^331443	Hs.270525	LASS5	LAG1 longevity assurance homolog 5 (S. cerevisiae)	12
0.025281	rs131758	229959^229961	Hs.439777	CHKB	Choline kinase beta	22
0.025281	rs7405731	140381^140382	Hs.514174	JUP	Junction plakoglobin	17
0.025281	rs1061354	362998^363000	Hs.198161	PLA2G4B	Phospholipase A2, group IVB (cytosolic)	15
0.025281	rs4040274	68153^68155	Hs.558738	MGC70863	Similar to RPL23AP7 protein	22
0.025281	rs7762875	288754^288755	Hs.357128	MOCS1	Molybdenum cofactor synthesis 1	6
0.025281	rs2510091	158965^158966	Hs.503716	MGC2714	DCN1, defective in cullin neddylation 1, domain containing 5 (S. cerevisiae)	11
0.025281	rs139297	228794^228795	Hs.440515	ARP10	ARP10 protein	22
0.025281	rs139294	228794^228795	Hs.440515	ARP10	ARP10 protein	22
0.025281	rs139298	228794^228795	Hs.440515	ARP10	ARP10 protein	22
0.025281	rs1060575	186877^186878	Hs.479226	FLJ40873	Tctex1 domain containing 1	1
0.025282	rs2302613	202272^202274	Hs.467701	ODC1	Ornithine decarboxylase 1	2
0.025282	rs17849953	257729^257730	Hs.409368	EBAG9	Estrogen receptor binding site associated, antigen, 9	8
0.025283	rs375256	292192^292193	Hs.351874	HLA-DOA	Major histocompatibility complex, class II, DO alpha	6
0.025284	rs2288481	131298^131299	Hs.515855	DKKL1	Dickkopf-like 1 (soggy)	19
0.025284	rs2288481	131294^131299	Hs.515855	DKKL1	Dickkopf-like 1 (soggy)	19
0.025284	rs4245927	73352^73353	Hs.555947	LEF1	Hypothetical protein LOC641518	4
0.025284	rs4245927	73352^73355	Hs.555947	LEF1	Hypothetical protein LOC641518	4
0.025287	rs11538931	290082^290085	Hs.355935	MRPL52	Mitochondrial ribosomal protein L52	14
0.025288	rs2271977	260046^260050	Hs.407709	DRE1	Kelch-like 24 (Drosophila)	3
0.025288	rs1130790	168309^168315	Hs.497391	RNPEP	Arginyl aminopeptidase (aminopeptidase B)	1
0.025288	rs1130790	168314^168315	Hs.497391	RNPEP	Arginyl aminopeptidase (aminopeptidase B)	1
0.025288	rs6966841	339116^339117	Hs.253686	MGC87042	Similar to Six transmembrane epithelial antigen of prostate	7
0.025288	rs4764	192265^192268	Hs.474783	TST	Thiosulfate sulfurtransferase (rhodanese)	22
0.025288	rs7527057	22237^22239	Hs.83114	CRYZ	Crystallin, zeta (quinone reductase)	1
0.025288	rs10791971	310989^310991	Hs.303025	C11orf24	Chromosome 11 open reading frame 24	11
0.025288	rs1130790	168325^168326	Hs.497391	RNPEP	Arginyl aminopeptidase (aminopeptidase B)	1
0.025288	rs7405731	140371^140381	Hs.514174	JUP	Junction plakoglobin	17
0.025288	rs4840	67165^67166	Hs.559477	NCF1	Neutrophil cytosolic factor 1 (47kDa, chronic granulomatous disease, autosomal 1)	7
0.025289	rs3734234	369259^369260	Hs.189915	KIF13A	Kinesin family member 13A	6
0.025289	rs2305243	368058^368060	Hs.190440	ARL6IP2	ADP-ribosylation factor-like 6 interacting protein 2	2
0.025289	rs17855893	359464^359471	Hs.203594	FLJ32702	Chromosome 16 open reading frame 46	16
0.025289	rs35511654	322705^322706	Hs.281342	ADORA3	Adenosine A3 receptor	1
0.025289	rs12568144	210900^210902	Hs.461300	LOC126661	Hypothetical protein LOC126661	1
0.025289	rs12568145	210900^210902	Hs.461300	LOC126661	Hypothetical protein LOC126661	1
0.025289	rs4911163	128342^128347	Hs.517034	ACAS2	Acyl-CoA synthetase short-chain family member 2	20
0.025289	rs4911163	128343^128347	Hs.517034	ACAS2	Acyl-CoA synthetase short-chain family member 2	20
0.025289	rs8136009	75683^75685	Hs.553531	CGI-96	CGI-96 protein	22
0.025289	rs2276894	386629^386632	Hs.160673	RHOH	Ras homolog gene family, member H	4
0.025289	rs17855893	359464^359466	Hs.203594	FLJ32702	Chromosome 16 open reading frame 46	16
0.025289	rs3913486	348193^348200	Hs.23348	SKP2	S-phase kinase-associated protein 2 (p45)	5
0.025289	rs12276567	291451^291452	Hs.352661	SLC37A2	Solute carrier family 37 (glycerol-3-phosphate transporter), member 2	11
0.025289	rs12409193	277443^277448	Hs.373763	HNRPR	Heterogeneous nuclear ribonucleoprotein R	1
0.025289	rs1053504	386626^386632	Hs.160673	RHOH	Ras homolog gene family, member H	4
0.025289	rs12049823	335023^335026	Hs.26612	PGM2L1	Phosphoglucomutase 2-like 1	11
0.025289	rs12059562	304266^304273	Hs.321045	IKBKE	Inhibitor of kappa light polypeptide gene enhancer in B-cells, kinase epsilon	1
0.025289	rs3207297	256054^256058	Hs.412102	NULL	Eukaryotic translation initiation factor 2 alpha kinase 4	15
0.025289	rs1047762	231213^231218	Hs.438830	DNAJD1	DnaJ (Hsp40) homolog, subfamily C, member 15	13
0.025289	rs4911163	128344^128347	Hs.517034	ACAS2	Acyl-CoA synthetase short-chain family member 2	20
0.025289	rs395127	77915^77924	Hs.549260	WBSCR20B	Williams-Beuren Syndrome critical region protein 20 copy B	7
0.025289	rs2379207	371231^371233	Hs.185910	HDHD1A	Haloacid dehalogenase-like hydrolase domain containing 1A	X
0.025289	rs6011280	248559^248562	Hs.422336	RGS19	Regulator of G-protein signalling 19	20
0.025289	rs1894473	126578^126588	Hs.517438	ASCC2	Activating signal cointegrator 1 complex subunit 2	22
0.025289	rs3734234	369254^369255	Hs.189915	KIF13A	Kinesin family member 13A	6
0.025289	rs3734234	369258^369259	Hs.189915	KIF13A	Kinesin family member 13A	6
0.025289	rs2774524	278442^278443	Hs.371210	C1orf27	Chromosome 1 open reading frame 27	1
0.025289	rs11544945	209821^209837	Hs.462663	DKFZP434K142	Hypothetical protein DKFZp434K1421	17
0.025289	rs28362665	79071^79072	Hs.54673	TNFSF13	Tumor necrosis factor (ligand) superfamily, member 12	17
0.025289	rs9532759	270446^270449	Hs.382176	MTRF1	Mitochondrial translational release factor 1	13
0.025289	rs1141371	259298^259299	Hs.408456	PTPRS	Protein tyrosine phosphatase, receptor type, S	19
0.025289	rs6763	228804^228806	Hs.440525	TIMM9	Translocase of inner mitochondrial membrane 9 homolog (yeast)	14
0.025289	rs9349688	181177^181178	Hs.485581	LRRC1	Leucine rich repeat containing 1	6
0.025289	rs4738118	174014^174015	Hs.491997	EYA1	Eyes absent homolog 1 (Drosophila)	8
0.025289	rs4738118	174014^174017	Hs.491997	EYA1	Eyes absent homolog 1 (Drosophila)	8
0.025289	rs11216938	158795^158797	Hs.504062	PHLDB1	Pleckstrin homology-like domain, family B, member 1	11
0.025289	rs10248	68149^68155	Hs.558738	MGC70863	Similar to RPL23AP7 protein	22
0.025289	rs366032	67526^67527	Hs.559155	NULL	CDNA FLJ46097 fis, clone TESTI2021112	10
0.025289	rs10972318	311791^311797	Hs.301696	KIAA1539	KIAA1539	9
0.025289	rs7922050	223660^223661	Hs.444321	PTER	Phosphotriesterase related	10
0.025289	rs10248	68153^68155	Hs.558738	MGC70863	Similar to RPL23AP7 protein	22
0.025289	rs17851191	20928^20929	Hs.84753	FLJ12442	Hypothetical protein FLJ12442	3
0.025289	rs11673029	319340^319341	Hs.287629	ZNF606	Zinc finger protein 606	19
0.025289	rs6871842	305877^305879	Hs.314261	MGC21644	Hypothetical protein MGC21644	5
0.025289	rs3809923	206451^206453	Hs.465087	SMAD7	SMAD, mothers against DPP homolog 7 (Drosophila)	18
0.025289	rs930337	20009^20010	Hs.878	SORD	Sorbitol dehydrogenase	15
0.025289	rs4959788	358464^358465	Hs.207069	NULL	Hypothetical LOC389362	6
0.025289	rs6764	228804^228806	Hs.440525	TIMM9	Translocase of inner mitochondrial membrane 9 homolog (yeast)	14
0.025289	rs1777353	96600^96606	Hs.529340	FLJ25067	Hypothetical protein FLJ25067	20
0.025289	rs1045280	238371^238372	Hs.435811	ARRB2	Arrestin, beta 2	17
0.025289	rs17810048	205879^205881	Hs.465612	NULL	Hypothetical gene supported by AL365406; BC034005	19
0.025289	rs2277798	193360^193361	Hs.473912	UBASH3A	Ubiquitin associated and SH3 domain containing, A	21
0.025316	rs2228500	34651^34652	Hs.75160	PFKM	Phosphofructokinase, muscle	12
0.025325	rs2295682	165951^165974	Hs.4997	RBM23	RNA binding motif protein 23	14
0.025462	rs1129170	226405^226406	Hs.443081	THUMPD3	THUMP domain containing 3	3
0.025466	rs1561736	333935^333937	Hs.267446	FLJ11184	Hypothetical protein FLJ11184	4
0.025475	rs3431	272594^272608	Hs.380027	CROC4	Chromosome 1 open reading frame 61	1
0.025494	rs11542610	123460^123462	Hs.518249	ZNF9	Zinc finger protein 9 (a cellular retroviral nucleic acid binding protein)	3
0.025522	rs11556165	15099^15100	Hs.9527	C2orf28	Chromosome 2 open reading frame 28	2
0.025558	rs13609	267829^267844	Hs.388255	DC13	DC13 protein	16
0.025663	rs17154017	120563^120567	Hs.520898	CTSB	Cathepsin B	8
0.025788	rs11547570	369957^369958	Hs.18788	DHRS10	Dehydrogenase/reductase (SDR family) member 10	19
0.025888	rs3733570	32746^32753	Hs.75438	QDPR	Quinoid dihydropteridine reductase	4
0.025916	rs1062695	354073^354074	Hs.216226	SYNGR1	Synaptogyrin 1	22
0.025936	rs11556797	86898^86899	Hs.533725	DKFZp586C192	Hypothetical protein DKFZp586C1924	11
0.026	rs4968597	138705^138706	Hs.514402	LYK5	Protein kinase LYK5	17
0.026017	rs11557167	35692^35706	Hs.75069	SHMT2	Serine hydroxymethyltransferase 2 (mitochondrial)	12
0.026021	rs7125995	247897^247898	Hs.4253	MGC2574	Hypothetical protein MGC2574	11
0.026023	rs1059340	161374^161380	Hs.502659	RHOC	Ras homolog gene family, member C	1
0.026044	rs35319186	21494^21498	Hs.83530	ARMCX6	Armadillo repeat containing, X-linked 6	X
0.026044	rs35319186	21494^21495	Hs.83530	ARMCX6	Armadillo repeat containing, X-linked 6	X
0.026048	rs10935090	122126^122127	Hs.518270	SLCO2A1	Solute carrier organic anion transporter family, member 2A1	3
0.026055	rs11996801	355496^355497	Hs.212088	EPHX2	Epoxide hydrolase 2, cytoplasmic	8
0.026056	rs12703	25920^25925	Hs.78948	RABGGTB	Rab geranylgeranyltransferase, beta subunit	1
0.026058	rs35932349	77678^77679	Hs.550536	FLJ21439	Hypothetical protein FLJ21439	15
0.026063	rs2236054	275148^275149	Hs.376681	MFN2	Mitofusin 2	1
0.026063	rs2236054	275148^275150	Hs.376681	MFN2	Mitofusin 2	1
0.026072	rs10749435	163512^163514	Hs.501239	ATE1	Arginyltransferase 1	10
0.026104	rs2372536	19193^19194	Hs.90280	ATIC	5-aminoimidazole-4-carboxamide ribonucleotide formyltransferase/IMP cyclohydrolase	2
0.026109	rs35781676	202481^202482	Hs.467288	LAIR1	Leukocyte-associated Ig-like receptor 1	19
0.026217	rs1133342	285122^285123	Hs.368934	MGC40157	Chromosome 17 open reading frame 45	17
0.026224	rs11542892	119421^119422	Hs.519783	KIAA1191	KIAA1191 protein	5
0.026234	rs11557342	197335^197336	Hs.471528	C2orf33	Chromosome 2 open reading frame 33	2
0.026335	rs28605689	120567^120579	Hs.520898	CTSB	Cathepsin B	8
0.02641	rs4968597	138708^138710	Hs.514402	LYK5	Protein kinase LYK5	17
0.026528	rs11551783	341465^341466	Hs.251531	PSMA4	Proteasome (prosome, macropain) subunit, alpha type, 4	15
0.026563	rs11542892	119422^119433	Hs.519783	KIAA1191	KIAA1191 protein	5
0.026571	rs7143006	170501^170505	Hs.497599	WARS	Tryptophanyl-tRNA synthetase	14
0.026581	rs11540482	109277^109291	Hs.523238	NOLC1	Nucleolar and coiled-body phosphoprotein 1	10
0.026611	rs11542416	17024^17029	Hs.91579	IMP4	IMP4, U3 small nucleolar ribonucleoprotein, homolog (yeast)	2
0.026623	rs1951119	165986^165988	Hs.4997	RBM23	RNA binding motif protein 23	14
0.026751	rs11570176	385386^385387	Hs.166011	CTNND1	Catenin (cadherin-associated protein), delta 1	11
0.026771	rs17855934	345621^345623	Hs.24135	VEZATIN	Transmembrane protein vezatin	12
0.02679	rs6115	150267^150268	Hs.510334	SERPINA5	Serpin peptidase inhibitor, clade A (alpha-1 antiproteinase, antitrypsin), member 5	14
0.026799	rs28365974	259785^259801	Hs.410092	KIAA0652	KIAA0652	11
0.026885	rs2292554	73536^73542	Hs.555971	PP1201	Transmembrane BAX inhibitor motif containing 1	2
0.026946	rs16989329	249809^249810	Hs.420559	PISD	Phosphatidylserine decarboxylase	22
0.026984	rs3744061	37326^37327	Hs.73965	SFRS2	Hypothetical protein ET	17
0.027009	rs11765371	342372^342374	Hs.249058	LOC493754	Hypothetical LOC493754	7
0.027035	rs7813708	272779^272782	Hs.379821	BJ-TSA-9	Family with sequence similarity 83, member A	8
0.027057	rs2911592	70100^70101	Hs.558316	CTBS	Chitobiase, di-N-acetyl-	1
0.027077	rs12928528	260918^260919	Hs.406461	SB153	Family with sequence similarity 86, member A	16
0.027077	rs4788863	282599^282601	Hs.369554	SLC16A5	Solute carrier family 16 (monocarboxylic acid transporters), member 5	17
0.027158	rs9821880	276324^276325	Hs.374191	LEPREL1	Leprecan-like 1	3
0.027175	rs3177186	178700^178701	Hs.489284	ARPC1B	Actin related protein 2/3 complex, subunit 1B, 41kDa	7
0.027179	rs1664022	247961^247962	Hs.432315	PDE4DIP	Phosphodiesterase 4D interacting protein (myomegalin)	1
0.02724	rs12559214	264735^264736	Hs.398989	BEX2	Brain expressed X-linked 2	X
0.027249	rs6662	21748^21750	Hs.83006	MRPS33	Mitochondrial ribosomal protein S33	7
0.02726	rs2227293	123266^123268	Hs.517987	HEMK1	HemK methyltransferase family member 1	3
0.027261	rs2227292	123266^123268	Hs.517987	HEMK1	HemK methyltransferase family member 1	3
0.027323	rs10127939	276918^276922	Hs.372679	FCGR3A	Fc fragment of IgG, low affinity IIIa, receptor (CD16a)	1
0.027334	rs3130453	181821^181823	Hs.485075	C6orf18	Coiled-coil alpha-helical rod protein 1	6
0.027334	rs3130453	181821^181827	Hs.485075	C6orf18	Coiled-coil alpha-helical rod protein 1	6
0.027353	rs12590	255486^255487	Hs.412842	C10orf7	Chromosome 10 open reading frame 7	10
0.027395	rs1958029	104805^104815	Hs.525205	NDRG2	NDRG family member 2	14
0.027409	rs11539461	359683^359687	Hs.204041	AHSA1	AHA1, activator of heat shock 90kDa protein ATPase homolog 1 (yeast)	14
0.027422	rs11548193	146320^146322	Hs.512670	BCAT2	Branched chain aminotransferase 2, mitochondrial	19
0.027515	rs15701	259715^259716	Hs.4082	LGALS8	Lectin, galactoside-binding, soluble, 8 (galectin 8)	1
0.027616	rs4149796	27556^27557	Hs.77783	PKMYT1	Protein kinase, membrane associated tyrosine/threonine 1	16
0.027677	rs6116651	196275^196282	Hs.472024	C20orf30	Chromosome 20 open reading frame 30	20
0.027746	rs7143006	170501^170507	Hs.497599	WARS	Tryptophanyl-tRNA synthetase	14
0.027746	rs7143006	170501^170517	Hs.497599	WARS	Tryptophanyl-tRNA synthetase	14
0.027754	rs9487074	118064^118065	Hs.520313	CD164	CD164 antigen, sialomucin	6
0.027779	rs671	237163^237164	Hs.436437	ALDH2	Aldehyde dehydrogenase 2 family (mitochondrial)	12
0.027813	rs13010513	360992^360993	Hs.201676	MPHOSPH10	M-phase phosphoprotein 10 (U3 small nucleolar ribonucleoprotein)	2
0.027867	rs1060363	381371^381372	Hs.170131	NFIC	Nuclear factor I/C (CCAAT-binding transcription factor)	19
0.027868	rs2273804	170487^170523	Hs.497599	WARS	Tryptophanyl-tRNA synthetase	14
0.02788	rs1549523	86448^86449	Hs.533913	NULL	Adenosine deaminase-like	15
0.027883	rs941928	170503^170510	Hs.497599	WARS	Tryptophanyl-tRNA synthetase	14
0.027884	rs6571305	380162^380165	Hs.170835	TREX2	Three prime repair exonuclease 2	X
0.027899	rs35320070	234250^234254	Hs.437388	PIGT	Phosphatidylinositol glycan, class T	20
0.027907	rs35080925	154787^154788	Hs.506861	DDX54	DEAD (Asp-Glu-Ala-Asp) box polypeptide 54	12
0.027907	rs6116651	196272^196273	Hs.472024	C20orf30	Chromosome 20 open reading frame 30	20
0.027924	rs34751342	78409^78412	Hs.548251	AP4B1	Adaptor-related protein complex 4, beta 1 subunit	1
0.027927	rs11541409	290172^290184	Hs.356285	HMGN1	High-mobility group nucleosome binding domain 1	21
0.027962	rs7556478	337128^337129	Hs.256639	PPIH	Peptidyl prolyl isomerase H (cyclophilin H)	1
0.02799	rs1622483	345981^345998	Hs.23960	CCNB1	Cyclin B1	5
0.028093	rs7366048	48280^48281	Hs.57687	FHL3	Four and a half LIM domains 3	1
0.028099	rs3168594	69447^69449	Hs.558447	C2F	C2f protein	12
0.028106	rs4764655	201696^201697	Hs.46850	MGC4170	N-acetylglucosamine-1-phosphate transferase, alpha and beta subunits	12
0.02827	rs1049582	32762^32767	Hs.75438	QDPR	Quinoid dihydropteridine reductase	4
0.028287	rs3208062	80120^80122	Hs.546412	MGC16824	Esophageal cancer associated protein	16
0.028301	rs11557531	385265^385281	Hs.163113	MGC4368	Hypothetical protein MGC4368	17
0.028308	rs11544934	376912^376915	Hs.180909	PRDX1	Peroxiredoxin 1	1
0.028332	rs35288257	343460^343461	Hs.245798	DKFZP564I042	THAP domain containing, apoptosis associated protein 2	12
0.028359	rs28616737	374547^374548	Hs.180591	NUP35	Nucleoporin 35kDa	2
0.028499	rs751340	302573^302574	Hs.326391	PHYHD1	Phytanoyl-CoA dioxygenase domain containing 1	9
0.028551	rs8017577	339758^339759	Hs.252820	PGF	Placental growth factor, vascular endothelial growth factor-related protein	14
0.028595	rs12540688	176261^176266	Hs.490238	NUP205	Nucleoporin 205kDa	7
0.028635	rs11544945	209827^209837	Hs.462663	DKFZP434K142	Hypothetical protein DKFZp434K1421	17
0.028635	rs11544945	209827^209831	Hs.462663	DKFZP434K142	Hypothetical protein DKFZp434K1421	17
0.028643	rs4135038	348739^348746	Hs.232289	TDG	Thymine-DNA glycosylase	12
0.028643	rs4135038	348739^348740	Hs.232289	TDG	Thymine-DNA glycosylase	12
0.028658	rs968728	74512^74522	Hs.554791	TP53I11	Tumor protein p53 inducible protein 11	11
0.028732	rs2285714	185849^185850	Hs.480519	PLA2G12A	Phospholipase A2, group XIIA	4
0.028857	rs7798381	319608^319610	Hs.287412	SVH	SVH protein	7
0.028906	rs11574479	27987^27992	Hs.77873	B7H3	CD276 antigen	15
0.028918	rs10417488	338303^338325	Hs.257008	PLD3	Phospholipase D family, member 3	19
0.028961	rs3211263	263105^263107	Hs.404186	C6orf75	Chromosome 6 open reading frame 75	6
0.028966	rs2427273	18211^18213	Hs.90107	ADRM1	Adhesion regulating molecule 1	20
0.029013	rs16973481	351808^351809	Hs.232194	KIAA0174	KIAA0174	16
0.029133	rs291700	238321^238323	Hs.435952	CDK5RAP1	CDK5 regulatory subunit associated protein 1	20
0.02916	rs6740879	288243^288244	Hs.362702	FLJ32745	Hypothetical protein FLJ32745	2
0.029167	rs35499921	318328^318330	Hs.288800	FLJ22688	Hypothetical protein FLJ22688	19
0.029244	rs3765174	242386^242387	Hs.434059	ETV4	Ets variant gene 4 (E1A enhancer binding protein, E1AF)	17
0.02925	rs10417488	338302^338303	Hs.257008	PLD3	Phospholipase D family, member 3	19
0.029273	rs11538340	378733^378735	Hs.173611	NDUFS2	NADH dehydrogenase (ubiquinone) Fe-S protein 2, 49kDa (NADH-coenzyme Q reductase)	1
0.029278	rs2273804	170483^170487	Hs.497599	WARS	Tryptophanyl-tRNA synthetase	14
0.029295	rs35426428	381595^381597	Hs.169611	DIABLO	Diablo homolog (Drosophila)	12
0.029352	rs7945723	218716^218719	Hs.446445	YIF1	Yip1 interacting factor homolog A (S. cerevisiae)	11
0.029381	rs2075827	212685^212686	Hs.459855	PMM2	Phosphomannomutase 2	16
0.029502	rs1056804	256294^256295	Hs.410965	DGCR6L	DiGeorge syndrome critical region gene 6-like	22
0.02951	rs3742191	259633^259637	Hs.408324	FLJ10769	Hypothetical protein FLJ10769	13
0.029543	rs6010090	68156^68157	Hs.558738	MGC70863	Similar to RPL23AP7 protein	22
0.029687	rs25643	304100^304101	Hs.321709	P2RX4	Purinergic receptor P2X, ligand-gated ion channel, 4	12
0.02969	rs1150360	318664^318665	Hs.288304	MGC33371	Family with sequence similarity 76, member B	11
0.02969	rs1150360	318664^318666	Hs.288304	MGC33371	Family with sequence similarity 76, member B	11
0.029943	rs6951185	261226^261227	Hs.406395	PRKRIP1	PRKR interacting protein 1 (IL11 inducible)	7
0.029958	rs1051806	17402^17405	Hs.90443	NDUFS8	NADH dehydrogenase (ubiquinone) Fe-S protein 8, 23kDa (NADH-coenzyme Q reductase)	11
0.029967	rs1135901	69801^69803	Hs.558372	PSG5	Pregnancy specific beta-1-glycoprotein 5	19
0.029969	rs3808660	296824^296830	Hs.3416	ADFP	Adipose differentiation-related protein	9
0.029977	rs11557142	162443^162448	Hs.502244	GA17	Dendritic cell protein	11
0.029991	rs941928	170513^170516	Hs.497599	WARS	Tryptophanyl-tRNA synthetase	14
0.029994	rs11557858	143625^143626	Hs.513242	RHOT2	Ras homolog gene family, member T2	16
0.029997	rs11557209	68975^68976	Hs.558609	SLC25A29	Solute carrier family 25, member 29	14
0.029999	rs1541252	297781^297784	Hs.343522	ATP2B4	ATPase, Ca++ transporting, plasma membrane 4	1
0.030005	rs7143006	170504^170506	Hs.497599	WARS	Tryptophanyl-tRNA synthetase	14
0.030014	rs7000567	27522^27523	Hs.77770	AP3M2	Adaptor-related protein complex 3, mu 2 subunit	8
0.030014	rs7000567	27522^27528	Hs.77770	AP3M2	Adaptor-related protein complex 3, mu 2 subunit	8
0.030014	rs11555236	365892^365893	Hs.19306	SIRT3	Sirtuin (silent mating type information regulation 2 homolog) 3 (S. cerevisiae)	11
0.030046	rs7978197	64692^64693	Hs.567251	CPM	Carboxypeptidase M	12
0.030059	rs11996801	355497^355498	Hs.212088	EPHX2	Epoxide hydrolase 2, cytoplasmic	8
0.030136	rs11537630	68838^68839	Hs.558729	C9orf86	Chromosome 9 open reading frame 86	9
0.030214	rs423975	323531^323532	Hs.279763	FLJ10504	Misato homolog 1 (Drosophila)	1
0.030235	rs3208514	379400^379432	Hs.173724	CKB	Creatine kinase, brain	14
0.030254	rs11555583	272650^272654	Hs.380953	RPL38	Ribosomal protein L38	17
0.030307	rs3737240	23709^23710	Hs.81071	ECM1	Extracellular matrix protein 1	1
0.030325	rs11551944	199295^199298	Hs.473761	RTN3	Reticulon 3	11
0.030343	rs11538198	200450^200452	Hs.469537	MRPS9	Mitochondrial ribosomal protein S9	2
0.030343	rs11538198	200450^200451	Hs.469537	MRPS9	Mitochondrial ribosomal protein S9	2
0.030345	rs7366048	48280^48282	Hs.57687	FHL3	Four and a half LIM domains 3	1
0.030358	rs34732883	81773^81775	Hs.54089	BARD1	BRCA1 associated RING domain 1	2
0.03047	rs2306359	321989^321990	Hs.283454	BNIP2	BCL2/adenovirus E1B 19kDa interacting protein 2	15
0.03051	rs2230197	23776^23777	Hs.82916	CCT6A	Chaperonin containing TCP1, subunit 6A (zeta 1)	7
0.030546	rs5761557	192811^192812	Hs.474436	HPS4	Hermansky-Pudlak syndrome 4	22
0.030569	rs2232818	171792^171793	Hs.494705	KIAA0859	KIAA0859	1
0.030599	rs11554215	164915^164918	Hs.499953	H2AFY2	H2A histone family, member Y2	10
0.030791	rs2275622	322056^322057	Hs.282871	CYP2C8	Cytochrome P450, family 2, subfamily C, polypeptide 8	10
0.030792	rs13269287	374508^374510	Hs.18029	FLJ10204	Chromosome 8 open reading frame 32	8
0.030809	rs11557342	197336^197338	Hs.471528	C2orf33	Chromosome 2 open reading frame 33	2
0.030826	rs2957338	36691^36692	Hs.71215	DOK2	Docking protein 2, 56kDa	8
0.030836	rs11548578	182605^182607	Hs.485262	MTCH1	Mitochondrial carrier homolog 1 (C. elegans)	6
0.030856	rs4943	120565^120567	Hs.520898	CTSB	Cathepsin B	8
0.030913	rs1131054	178150^178151	Hs.488240	UPP1	Uridine phosphorylase 1	7
0.030935	rs15703	110022^110023	Hs.524599	NAP1L1	Nucleosome assembly protein 1-like 1	12
0.031036	rs2335940	199565^199566	Hs.470907	AK2	Adenylate kinase 2	1
0.031168	rs15111	274464^274465	Hs.376933	GUK1	Guanylate kinase 1	1
0.03117	rs9500924	67285^67286	Hs.559456	NULL	MRNA; cDNA DKFZp566B193 (from clone DKFZp566B193)	6
0.031188	rs17670584	142773^142778	Hs.514819	AP2B1	Adaptor-related protein complex 2, beta 1 subunit	17
0.031188	rs17670584	142773^142774	Hs.514819	AP2B1	Adaptor-related protein complex 2, beta 1 subunit	17
0.031266	rs3824874	374234^374236	Hs.181326	MTMR2	Myotubularin related protein 2	11
0.031285	rs11552813	135074^135075	Hs.515069	MATK	Megakaryocyte-associated tyrosine kinase	19
0.031286	rs344359	337222^337227	Hs.256549	NUBP2	Nucleotide binding protein 2 (MinD homolog, E. coli)	16
0.031314	rs2335940	199566^199571	Hs.470907	AK2	Adenylate kinase 2	1
0.031315	rs3747174	298413^298414	Hs.334911	PGEA1	PKD2 interactor, golgi and endoplasmic reticulum associated 1	22
0.031354	rs1045012	178700^178701	Hs.489284	ARPC1B	Actin related protein 2/3 complex, subunit 1B, 41kDa	7
0.031455	rs11540482	109276^109277	Hs.523238	NOLC1	Nucleolar and coiled-body phosphoprotein 1	10
0.0315	rs34751342	78409^78410	Hs.548251	AP4B1	Adaptor-related protein complex 4, beta 1 subunit	1
0.031529	rs11540353	283699^283700	Hs.369144	AAAS	Achalasia, adrenocortical insufficiency, alacrimia (Allgrove, triple-A)	12
0.031605	rs2274634	167186^167192	Hs.499145	YME1L1	YME1-like 1 (S. cerevisiae)	10
0.031648	rs35184750	59995^59996	Hs.567587	FLJ22457	DENN/MADD domain containing 2D	1
0.031918	rs17154017	120579^120581	Hs.520898	CTSB	Cathepsin B	8
0.03196	rs3180705	20805^20806	Hs.90073	CSE1L	CSE1 chromosome segregation 1-like (yeast)	20
0.032113	rs4792311	242423^242424	Hs.434232	ELAC2	ElaC homolog 2 (E. coli)	17
0.032133	rs1061333	362592^362595	Hs.198269	NDUFA3	NADH dehydrogenase (ubiquinone) 1 alpha subcomplex, 3, 9kDa	19
0.032174	rs2026757	252865^252866	Hs.420529	UBE2V1	Ubiquitin-conjugating enzyme E2 variant 1	20
0.032175	rs11548296	272922^272925	Hs.381008	HLA-E	Major histocompatibility complex, class I, E	6
0.032241	rs2304693	349969^349970	Hs.231411	TBRG4	Transforming growth factor beta regulator 4	7
0.032254	rs4938	188807^188808	Hs.477892	GYG	Glycogenin 1	3
0.032274	rs1133227	285122^285123	Hs.368934	MGC40157	Chromosome 17 open reading frame 45	17
0.032283	rs1628576	230799^230800	Hs.438862	EPS8L1	EPS8-like 1	19
0.032314	rs17583	161828^161830	Hs.502842	CAPN1	Calpain 1, (mu/I) large subunit	11
0.032316	rs1138141	308023^308024	Hs.309231	C6orf153	Chromosome 6 open reading frame 153	6
0.032327	rs1360138	290791^290792	Hs.355581	ZNF297B	Zinc finger protein 297B	9
0.032334	rs3183626	29380^29390	Hs.7744	NDUFV1	NADH dehydrogenase (ubiquinone) flavoprotein 1, 51kDa	11
0.0324	rs6002547	357360^357361	Hs.208912	C22orf18	Chromosome 22 open reading frame 18	22
0.032411	rs12262	159622^159623	Hs.503239	MRPL48	Mitochondrial ribosomal protein L48	11
0.032411	rs2296308	139298^139301	Hs.514092	RWDD3	RWD domain containing 3	1
0.03242	rs3750041	24465^24468	Hs.7980	MGC12966	Hypothetical protein LOC84792	7
0.032432	rs628462	255295^255296	Hs.412311	CORT	Cortistatin	1
0.032432	rs7114113	300692^300704	Hs.332382	GMRP-1	BTB (POZ) domain containing 10	11
0.032436	rs6902415	236684^236685	Hs.436564	PREP	Prolyl endopeptidase	6
0.032446	rs10896187	29380^29390	Hs.7744	NDUFV1	NADH dehydrogenase (ubiquinone) flavoprotein 1, 51kDa	11
0.032448	rs436166	121513^121518	Hs.518727	FLJ20273	RNA-binding protein	4
0.032473	rs7562498	197334^197336	Hs.471528	C2orf33	Chromosome 2 open reading frame 33	2
0.032494	rs17345383	18976^18977	Hs.88523	C13orf3	Chromosome 13 open reading frame 3	13
0.032495	rs7309402	157101^157102	Hs.504545	C12orf5	Chromosome 12 open reading frame 5	12
0.032502	rs17855706	248841^248844	Hs.421597	VHL	Von Hippel-Lindau tumor suppressor	3
0.032514	rs15111	274461^274465	Hs.376933	GUK1	Guanylate kinase 1	1
0.03252	rs11756136	241463^241464	Hs.434366	NULL	CDNA clone IMAGE:5294936	6
0.032532	rs5756223	268511^268514	Hs.387601	FLJ23322	Hypothetical protein FLJ23322	22
0.032584	rs25683	288311^288321	Hs.363137	ACAT2	Acetyl-Coenzyme A acetyltransferase 2 (acetoacetyl Coenzyme A thiolase)	6
0.032608	rs10423320	145558^145559	Hs.512799	APG4D	ATG4 autophagy related 4 homolog D (S. cerevisiae)	19
0.032662	rs17850945	182805^182809	Hs.484222	RTCD1	RNA terminal phosphate cyclase domain 1	1
0.03274	rs1130790	168326^168327	Hs.497391	RNPEP	Arginyl aminopeptidase (aminopeptidase B)	1
0.032745	rs1042486	61847^61848	Hs.567393	LHX2	LIM homeobox 2	9
0.032747	rs1680778	61654^61655	Hs.567482	ACAD9	Acyl-Coenzyme A dehydrogenase family, member 9	3
0.032754	rs2302486	106762^106763	Hs.524250	GABARAPL1	GABA(A) receptor-associated protein like 1	12
0.032773	rs4331	313634^313638	Hs.298469	ACE	Angiotensin I converting enzyme (peptidyl-dipeptidase A) 1	17
0.03279	rs7076862	106395^106397	Hs.524156	DCLRE1C	DNA cross-link repair 1C (PSO2 homolog, S. cerevisiae)	10
0.03279	rs1971064	145545^145546	Hs.512764	ZNF611	Zinc finger protein 611	19
0.03279	rs11655759	38887^38889	Hs.66219	FLJ31528	Hypothetical protein FLJ31528	17
0.03279	rs3741808	379838^379843	Hs.171265	MDM1	Mdm4, transformed 3T3 cell double minute 1, p53 binding protein (mouse)	12
0.0328	rs10800	324256^324273	Hs.279696	SUMF2	Sulfatase modifying factor 2	7
0.032803	rs35442986	246579^246580	Hs.430435	NUP54	Nucleoporin 54kDa	4
0.032808	rs9304808	319340^319341	Hs.287629	ZNF606	Zinc finger protein 606	19
0.032808	rs11717172	191450^191452	Hs.475663	RAB5A	RAB5A, member RAS oncogene family	3
0.03282	rs8053	341484^341492	Hs.251531	PSMA4	Proteasome (prosome, macropain) subunit, alpha type, 4	15
0.032822	rs17853063	106222^106223	Hs.524187	TULP3	Tubby like protein 3	12
0.03286	rs7337	258372^258373	Hs.408790	DSCR5	Phosphatidylinositol glycan, class P	21
0.032902	rs17101367	103585^103605	Hs.525251	WDR23	WD repeat domain 23	14
0.032905	rs7588777	131666^131667	Hs.515890	YPEL5	Yippee-like 5 (Drosophila)	2
0.032906	rs8100893	202536^202537	Hs.467223	ZNF468	Zinc finger protein ZNF468	19
0.032931	rs12131104	130992^130993	Hs.516153	SV2A	Synaptic vesicle glycoprotein 2A	1
0.032941	rs11538871	253637^253640	Hs.415342	KIAA1049	KIAA1049 protein	16
0.033013	rs11538931	290082^290083	Hs.355935	MRPL52	Mitochondrial ribosomal protein L52	14
0.033117	rs3813729	112535^112537	Hs.524224	C1R	Complement component 1, r subcomponent	12
0.033146	rs3183631	29380^29390	Hs.7744	NDUFV1	NADH dehydrogenase (ubiquinone) flavoprotein 1, 51kDa	11
0.033194	rs236650	77930^77931	Hs.549260	WBSCR20B	Williams-Beuren Syndrome critical region protein 20 copy B	7
0.033206	rs2230178	235264^235274	Hs.437178	ACADVL	Acyl-Coenzyme A dehydrogenase, very long chain	17
0.033378	rs920310	383000^383001	Hs.166551	C5orf3	Chromosome 5 open reading frame 3	5
0.033385	rs1050045	102212^102222	Hs.527861	OS-9	Amplified in osteosarcoma	12
0.033402	rs14347	292676^292677	Hs.351573	NTAN1	N-terminal asparagine amidase	16
0.033472	rs1859728	193281^193282	Hs.474083	B4GALT2	UDP-Gal:betaGlcNAc beta 1,4- galactosyltransferase, polypeptide 2	1
0.033493	rs2957338	36691^36693	Hs.71215	DOK2	Docking protein 2, 56kDa	8
0.033575	rs35197265	310547^310548	Hs.303930	FLJ12571	Hypothetical protein FLJ12571	7
0.033581	rs1998848	104844^104846	Hs.525205	NDRG2	NDRG family member 2	14
0.033673	rs1131600	140960^140961	Hs.513856	DPH2L1	Candidate tumor suppressor in ovarian cancer 2	17
0.033674	rs7945723	218703^218704	Hs.446445	YIF1	Yip1 interacting factor homolog A (S. cerevisiae)	11
0.033823	rs11555011	85085^85087	Hs.534460	FLJ20399	Dihydrouridine synthase 2-like (SMM1, S. cerevisiae)	16
0.033886	rs3759786	247236^247238	Hs.426696	FLJ20516	Timeless-interacting protein	15
0.033888	rs11772955	333225^333227	Hs.268647	LOC285972	Hypothetical protein LOC285972	7
0.033888	rs11553188	134736^134737	Hs.515100	PEX11G	Peroxisomal biogenesis factor 11 gamma	19
0.033888	rs11541563	365159^365160	Hs.194350	PRKACA	Protein kinase, cAMP-dependent, catalytic, alpha	19
0.033888	rs1057211	352803^352804	Hs.221660	BVES	Blood vessel epicardial substance	6
0.033888	rs6464063	333225^333227	Hs.268647	LOC285972	Hypothetical protein LOC285972	7
0.033888	rs16914640	333454^333455	Hs.268326	OCIL	C-type lectin domain family 2, member D	12
0.033888	rs9855486	219260^219261	Hs.446414	CD47	CD47 antigen (Rh-related antigen, integrin-associated signal transducer)	3
0.033888	rs2228467	344315^344317	Hs.24286	CCBP2	Chemokine binding protein 2	3
0.033888	rs2365725	292648^292649	Hs.351582	LOC352909	Similar to hypothetical testis protein from macaque	19
0.033888	rs1416840	360436^360439	Hs.202207	NOR1	Chromosome 1 open reading frame 102	1
0.033888	rs17854337	116046^116048	Hs.520710	KIAA0265	KIAA0265 protein	7
0.033888	rs28364715	25153^25154	Hs.79136	SLC39A6	Solute carrier family 39 (zinc transporter), member 6	18
0.033888	rs9285574	364273^364274	Hs.194980	NULL	Transcribed locus	14
0.033888	rs1049794	351770^351780	Hs.232194	KIAA0174	KIAA0174	16
0.033888	rs17172630	293581^293582	Hs.351887	CAMK2B	Calcium/calmodulin-dependent protein kinase (CaM kinase) II beta	7
0.033888	rs6989630	50917^50919	Hs.571433	NULL	Transcribed locus, strongly similar to NP_653311.1 septin 10 isoform 1 [Homo sapiens]	8
0.033888	rs644827	298098^298100	Hs.335355	C6orf29	Solute carrier family 44, member 4	6
0.033888	rs1537028	337197^337198	Hs.25669	NCOA5	Nuclear receptor coactivator 5	20
0.033888	rs2967165	349511^349513	Hs.23131	KIFC3	Kinesin family member C3	16
0.033888	rs3748976	212830^212832	Hs.460002	FLJ11151	Hypothetical protein FLJ11151	16
0.033892	rs8100247	371247^371249	Hs.185674	ZNF331	Zinc finger protein 331	19
0.033892	rs2077467	363714^363715	Hs.196086	FLJ10408	Family with sequence similarity 90, member A1	12
0.033892	rs12419281	85027^85028	Hs.534395	PKP3	Plakophilin 3	11
0.033892	rs7267644	77539^77540	Hs.54973	CDH26	Cadherin-like 26	20
0.033895	rs3750279	307101^307102	Hs.332422	ASPH	Aspartate beta-hydroxylase	8
0.033895	rs584961	347850^347854	Hs.241579	SERPINH1	Serpin peptidase inhibitor, clade H (heat shock protein 47), member 1, (collagen binding protein 1)	11
0.033895	rs3750279	307101^307103	Hs.332422	ASPH	Aspartate beta-hydroxylase	8
0.033895	rs3207409	259996^259997	Hs.407693	LOC91316	Similar to bK246H3.1 (immunoglobulin lambda-like polypeptide 1, pre-B-cell specific)	22
0.033895	rs7405731	140371^140378	Hs.514174	JUP	Junction plakoglobin	17
0.033895	rs3829051	307101^307103	Hs.332422	ASPH	Aspartate beta-hydroxylase	8
0.033895	rs9855486	219261^219262	Hs.446414	CD47	CD47 antigen (Rh-related antigen, integrin-associated signal transducer)	3
0.033895	rs922442	135140^135141	Hs.515111	LASS4	LAG1 longevity assurance homolog 4 (S. cerevisiae)	19
0.033895	rs11650737	324849^324851	Hs.278901	PIK3R5	Phosphoinositide-3-kinase, regulatory subunit 5, p101	17
0.033895	rs231233	133049^133051	Hs.515364	SNX26	Sorting nexin 26	19
0.033895	rs16994633	259996^259997	Hs.407693	LOC91316	Similar to bK246H3.1 (immunoglobulin lambda-like polypeptide 1, pre-B-cell specific)	22
0.033895	rs13056126	259996^259997	Hs.407693	LOC91316	Similar to bK246H3.1 (immunoglobulin lambda-like polypeptide 1, pre-B-cell specific)	22
0.033895	rs1060575	186878^186880	Hs.479226	FLJ40873	Tctex1 domain containing 1	1
0.033895	rs877711	159535^159536	Hs.503284	ARRB1	Arrestin, beta 1	11
0.033895	rs11650737	324849^324850	Hs.278901	PIK3R5	Phosphoinositide-3-kinase, regulatory subunit 5, p101	17
0.0339	rs1132579	141121^141122	Hs.513804	RNF166	Ring finger protein 166	16
0.033908	rs4701	35201^35203	Hs.73454	TNNT3	Troponin T type 3 (skeletal, fast)	11
0.033912	rs3205882	281815^281820	Hs.369765	ADAM5	ADAM metallopeptidase domain 5	8
0.033912	rs7405731	140378^140382	Hs.514174	JUP	Junction plakoglobin	17
0.033912	rs1058142	334296^334299	Hs.266728	FLJ13639	Hypothetical protein FLJ13639	13
0.033912	rs4701	35200^35201	Hs.73454	TNNT3	Troponin T type 3 (skeletal, fast)	11
0.033912	rs1865335	280783^280788	Hs.370367	NIPA2	Non imprinted in Prader-Willi/Angelman syndrome 2	15
0.033912	rs4040273	68147^68155	Hs.558738	MGC70863	Similar to RPL23AP7 protein	22
0.033912	rs2072873	126177^126185	Hs.517729	MLC1	Megalencephalic leukoencephalopathy with subcortical cysts 1	22
0.033913	rs736118	343732^343733	Hs.24553	STRA6	Stimulated by retinoic acid gene 6 homolog (mouse)	15
0.033913	rs7263910	363504^363505	Hs.1968	SEMG1	Semenogelin I	20
0.033915	rs2228467	344316^344317	Hs.24286	CCBP2	Chemokine binding protein 2	3
0.033915	rs34297786	156552^156554	Hs.50499	SPATA9	Spermatogenesis associated 9	5
0.033916	rs3759786	247235^247236	Hs.426696	FLJ20516	Timeless-interacting protein	15
0.033916	rs7124696	12532^12534	Hs.98711	LOC91893	Hypothetical protein BC006136	11
0.033916	rs7124696	12532^12533	Hs.98711	LOC91893	Hypothetical protein BC006136	11
0.033916	rs7207961	266705^266711	Hs.389678	FLJ35220	Hypothetical protein FLJ35220	17
0.033916	rs2070862	387264^387266	Hs.159509	SERPINF2	Serpin peptidase inhibitor, clade F (alpha-2 antiplasmin, pigment epithelium derived factor), member 2	17
0.033916	rs34974290	368140^368144	Hs.189823	TRIM65	Tripartite motif-containing 65	17
0.033921	rs2276894	386622^386624	Hs.160673	RHOH	Ras homolog gene family, member H	4
0.033921	rs12153162	336730^336736	Hs.268939	MATR3	Matrin 3	5
0.033921	rs384403	274286^274287	Hs.376511	NULL	Hypothetical gene supported by AK094309	22
0.033921	rs34859976	273024^273025	Hs.379337	KLPH	Lactase-like	15
0.033921	rs7842386	266462^266463	Hs.390395	FLJ14007	Zinc finger, AN1-type domain 1	8
0.033921	rs16869283	247187^247188	Hs.42785	ACN9	ACN9 homolog (S. cerevisiae)	7
0.033921	rs16970163	205040^205041	Hs.466507	LISCH7	Lipolysis stimulated lipoprotein receptor	19
0.033921	rs4938	188797^188801	Hs.477892	GYG	Glycogenin 1	3
0.033921	rs11769362	175516^175520	Hs.490510	ZNF212	Zinc finger protein 212	7
0.033921	rs1774249	167693^167694	Hs.497684	PPP2R5A	Protein phosphatase 2, regulatory subunit B (B56), alpha isoform	1
0.033921	rs35741140	163427^163432	Hs.501023	MXI1	MAX interactor 1	10
0.033921	rs2298475	158154^158161	Hs.504251	SIAT4C	ST3 beta-galactoside alpha-2,3-sialyltransferase 4	11
0.033921	rs12139997	107323^107327	Hs.524094	PS1D	Zinc finger, CCHC domain containing 17	1
0.033921	rs1875	105862^105863	Hs.524750	NUP98	Nucleoporin 98kDa	11
0.033921	rs3105473	88816^88823	Hs.533011	LOC285708	Hypothetical protein LOC285708	5
0.033921	rs236650	77915^77917	Hs.549260	WBSCR20B	Williams-Beuren Syndrome critical region protein 20 copy B	7
0.033921	rs10248	68151^68155	Hs.558738	MGC70863	Similar to RPL23AP7 protein	22
0.033921	rs8003491	55274^55276	Hs.569361	C14orf167	Chromosome 14 open reading frame 167	14
0.033921	rs5759013	386862^386864	Hs.162877	PACSIN2	Protein kinase C and casein kinase substrate in neurons 2	22
0.033921	rs5759013	386862^386870	Hs.162877	PACSIN2	Protein kinase C and casein kinase substrate in neurons 2	22
0.033921	rs11557531	385266^385270	Hs.163113	MGC4368	Hypothetical protein MGC4368	17
0.033921	rs8139784	374077^374079	Hs.183800	RANGAP1	Ran GTPase activating protein 1	22
0.033921	rs8139784	374077^374081	Hs.183800	RANGAP1	Ran GTPase activating protein 1	22
0.033921	rs7171	335091^335092	Hs.26506	SHKBP1	SH3KBP1 binding protein 1	19
0.033921	rs1141320	254455^254457	Hs.413036	WBSCR22	Williams Beuren syndrome chromosome region 22	7
0.033921	rs7829848	214186^214187	Hs.458413	MGC16279	Family with sequence similarity 86, member B1	8
0.033921	rs10842971	186010^186011	Hs.480143	PZP	Pregnancy-zone protein	12
0.033921	rs28622888	148793^148796	Hs.511476	TEX9	Testis expressed sequence 9	15
0.033921	rs4808305	134144^134145	Hs.515215	ZNF333	Zinc finger protein 333	19
0.033921	rs10248	68151^68152	Hs.558738	MGC70863	Similar to RPL23AP7 protein	22
0.033921	rs1053504	386622^386625	Hs.160673	RHOH	Ras homolog gene family, member H	4
0.033921	rs13142049	386622^386624	Hs.160673	RHOH	Ras homolog gene family, member H	4
0.033921	rs12449858	385976^385977	Hs.16165	EVER1	Transmembrane channel-like 6	17
0.033921	rs4712990	366640^366641	Hs.191510	BTN3A1	Butyrophilin, subfamily 3, member A1	6
0.033921	rs225014	360309^360310	Hs.202354	DIO2	Deiodinase, iodothyronine, type II	14
0.033921	rs3751820	351846^351864	Hs.232194	KIAA0174	KIAA0174	16
0.033921	rs7287672	332962^332963	Hs.26890	CECR5	Cat eye syndrome chromosome region, candidate 5	22
0.033921	rs2293948	310019^310024	Hs.30619	OATL1	Ornithine aminotransferase-like 1	X
0.033921	rs10445939	236719^236720	Hs.436366	NULL	Hypothetical LOC388934	2
0.033921	rs10445939	236725^236731	Hs.436366	NULL	Hypothetical LOC388934	2
0.033921	rs17712224	227255^227258	Hs.441600	ZNF283	Zinc finger protein 283	19
0.033921	rs2516835	130348^130349	Hs.516235	LIPT1	Lipoyltransferase 1	2
0.033921	rs6546568	130666^130672	Hs.516253	LOC400960	Hypothetical gene supported by BC040598	2
0.033921	rs28687450	110814^110815	Hs.522876	MGC12760	Hypothetical protein MGC12760	1
0.033921	rs9329443	110808^110816	Hs.522876	MGC12760	Hypothetical protein MGC12760	1
0.033921	rs9329443	110814^110815	Hs.522876	MGC12760	Hypothetical protein MGC12760	1
0.033921	rs4520243	80798^80799	Hs.54517	FCN2	Ficolin (collagen/fibrinogen domain containing lectin) 2 (hucolin)	9
0.033921	rs1055844	67272^67273	Hs.559386	NULL	Full-length cDNA clone CS0DL008YC24 of B cells (Ramos cell line) Cot 25-normalized of Homo sapiens (human)	3
0.033921	rs621679	63775^63777	Hs.56729	LSP1	Lymphocyte-specific protein 1	11
0.033921	rs621679	63775^63778	Hs.56729	LSP1	Lymphocyte-specific protein 1	11
0.033921	rs10224902	42337^42338	Hs.62180	ANLN	Anillin, actin binding protein (scraps homolog, Drosophila)	7
0.033921	rs2229634	40249^40250	Hs.65758	ITPR3	Inositol 1,4,5-triphosphate receptor, type 3	6
0.033921	rs11544935	376912^376916	Hs.180909	PRDX1	Peroxiredoxin 1	1
0.033921	rs2523505	340690^340691	Hs.254042	BAT1	HLA-B associated transcript 1	6
0.033921	rs25683	288311^288317	Hs.363137	ACAT2	Acetyl-Coenzyme A acetyltransferase 2 (acetoacetyl Coenzyme A thiolase)	6
0.033921	rs10500311	285297^285298	Hs.368355	ZNF615	Zinc finger protein 615	19
0.033921	rs713101	273370^273371	Hs.380094	PLCD3	Phospholipase C, delta 3	17
0.033921	rs1031639	257474^257475	Hs.409270	THAP9	THAP domain containing 9	4
0.033921	rs28484827	144496^144497	Hs.513053	DNAJA4	DnaJ (Hsp40) homolog, subfamily A, member 4	15
0.033921	rs4405249	319229^319231	Hs.287830	PLEKHA1	Pleckstrin homology domain containing, family A (phosphoinositide binding specific) member 1	10
0.033921	rs1200349	278769^278770	Hs.371045	RPAP1	RNA polymerase II associated protein 1	15
0.033921	rs2676415	213889^213893	Hs.458713	FUT10	Fucosyltransferase 10 (alpha (1,3) fucosyltransferase)	8
0.033921	rs2070150	174106^174112	Hs.492740	ATF6	Activating transcription factor 6	1
0.033921	rs2155666	29219^29227	Hs.7626	LOC219854	Hypothetical protein LOC219854	11
0.033921	rs12509375	12166^12168	Hs.99231	GPR74	G protein-coupled receptor 74	4
0.033921	rs9509307	370798^370799	Hs.187376	TTC10	Intraflagellar transport 88 homolog (Chlamydomonas)	13
0.033921	rs2523505	340689^340691	Hs.254042	BAT1	HLA-B associated transcript 1	6
0.033921	rs494791	284494^284499	Hs.368866	MDS025	Hypothetical protein MDS025	11
0.033921	rs3406	264989^264990	Hs.399719	NULL	Hypothetical gene supported by AK026189	6
0.033921	rs999583	204291^204302	Hs.467133	NUP62	Interleukin 4 induced 1	19
0.033921	rs2304126	202471^202472	Hs.467326	ZNF542	Zinc finger protein 542	19
0.033921	rs1135983	174106^174112	Hs.492740	ATF6	Activating transcription factor 6	1
0.033921	rs2273804	170484^170488	Hs.497599	WARS	Tryptophanyl-tRNA synthetase	14
0.033921	rs6896693	68924^68925	Hs.558531	FLJ21657	Hypothetical protein FLJ21657	5
0.033921	rs2155666	29224^29225	Hs.7626	LOC219854	Hypothetical protein LOC219854	11
0.033921	rs12509375	12166^12167	Hs.99231	GPR74	G protein-coupled receptor 74	4
0.033921	rs1048195	79335^79337	Hs.54649	RY1	Putative nucleic acid binding protein RY-1	2
0.033921	rs2287099	370433^370434	Hs.188528	ADD2	Adducin 2 (beta)	2
0.033921	rs3113489	263720^263721	Hs.404000	FLJ30655	Hypothetical protein FLJ30655	4
0.033921	rs10886691	262820^262821	Hs.40479	PPAPDC1	Phosphatidic acid phosphatase type 2 domain containing 1A	10
0.033921	rs2676415	213888^213889	Hs.458713	FUT10	Fucosyltransferase 10 (alpha (1,3) fucosyltransferase)	8
0.033921	rs6088512	195733^195735	Hs.472509	ITCH	Itchy homolog E3 ubiquitin protein ligase (mouse)	20
0.033921	rs1805794	173984^173985	Hs.492208	NBS1	Nibrin	8
0.033921	rs310645	149096^149097	Hs.51133	PTK6	PTK6 protein tyrosine kinase 6	20
0.033921	rs3120426	56177^56178	Hs.568851	NULL	Transcribed locus	10
0.033921	rs2287098	370433^370434	Hs.188528	ADD2	Adducin 2 (beta)	2
0.033921	rs4712990	366641^366642	Hs.191510	BTN3A1	Butyrophilin, subfamily 3, member A1	6
0.033921	rs1065184	350535^350536	Hs.226307	APOBEC3B	Apolipoprotein B mRNA editing enzyme, catalytic polypeptide-like 3D (putative)	22
0.033921	rs17851931	321322^321325	Hs.283689	FHL5	Four and a half LIM domains 5	6
0.033921	rs7253941	312287^312288	Hs.301059	ZNF505	Zinc finger protein 505	19
0.033921	rs1289658	312090^312096	Hs.301526	TRIM45	Tripartite motif-containing 45	1
0.033921	rs6741778	311357^311358	Hs.302346	FLJ13391	Hypothetical protein FLJ13391	2
0.033921	rs1053665	279176^279177	Hs.371078	KIAA0423	KIAA0423	14
0.033921	rs758068	265078^265080	Hs.397891	PASK	PAS domain containing serine/threonine kinase	2
0.033921	rs12200969	232482^232485	Hs.437745	GABRR1	Gamma-aminobutyric acid (GABA) receptor, rho 1	6
0.033921	rs6668114	225499^225502	Hs.443551	FLJ10706	Chromosome 1 open reading frame 112	1
0.033921	rs11844845	225434^225435	Hs.443661	SYNJ2BP	Synaptojanin 2 binding protein	14
0.033921	rs1042117	181999^182000	Hs.485130	HLA-DPB1	Major histocompatibility complex, class II, DP beta 1	6
0.033921	rs1042151	181999^182000	Hs.485130	HLA-DPB1	Major histocompatibility complex, class II, DP beta 1	6
0.033921	rs2273804	170502^170504	Hs.497599	WARS	Tryptophanyl-tRNA synthetase	14
0.033921	rs2275199	128791^128794	Hs.516954	ARHGEF11	Rho guanine nucleotide exchange factor (GEF) 11	1
0.033921	rs2277788	126659^126662	Hs.517284	C21orf13	Chromosome 21 open reading frame 13	21
0.033921	rs5747933	126260^126263	Hs.517352	PRODH	Proline dehydrogenase (oxidase) 1	22
0.033921	rs1135728	119273^119274	Hs.519580	TCF7	Transcription factor 7 (T-cell specific, HMG-box)	5
0.033921	rs3923186	95496^95499	Hs.530118	LUC7L2	LUC7-like 2 (S. cerevisiae)	7
0.033921	rs4520243	80799^80800	Hs.54517	FCN2	Ficolin (collagen/fibrinogen domain containing lectin) 2 (hucolin)	9
0.033921	rs1065647	27365^27369	Hs.77978	DKFZp761I212	Hypothetical protein DKFZp761I2123	7
0.033921	rs4746147	23513^23514	Hs.81964	SEC24C	SEC24 related gene family, member C (S. cerevisiae)	10
0.033921	rs2279624	382122^382124	Hs.167641	GPR108	G protein-coupled receptor 108	19
0.033921	rs3731858	248945^248946	Hs.42146	PAX3	Paired box gene 3 (Waardenburg syndrome 1)	2
0.033921	rs11693860	201730^201732	Hs.467868	FLJ30851	FLJ30851 protein	2
0.033921	rs2544600	184320^184322	Hs.482660	ZFYVE16	Zinc finger, FYVE domain containing 16	5
0.033921	rs11626473	168114^168115	Hs.497235	NULL	CDNA FLJ39579 fis, clone SKMUS2003168	14
0.033921	rs971756	343714^343722	Hs.24553	STRA6	Stimulated by retinoic acid gene 6 homolog (mouse)	15
0.033921	rs4788863	282598^282600	Hs.369554	SLC16A5	Solute carrier family 16 (monocarboxylic acid transporters), member 5	17
0.033921	rs1031639	257473^257474	Hs.409270	THAP9	THAP domain containing 9	4
0.033921	rs2304126	202470^202471	Hs.467326	ZNF542	Zinc finger protein 542	19
0.033921	rs6088512	195733^195734	Hs.472509	ITCH	Itchy homolog E3 ubiquitin protein ligase (mouse)	20
0.033921	rs11834597	346241^346245	Hs.236516	CLECSF9	C-type lectin domain family 4, member E	12
0.033921	rs11190	322733^322739	Hs.281004	C10orf89	Chromosome 10 open reading frame 89	10
0.033921	rs1043413	293726^293728	Hs.351099	FLJ10241	Hypothetical protein FLJ10241	19
0.033921	rs6709462	265078^265080	Hs.397891	PASK	PAS domain containing serine/threonine kinase	2
0.033921	rs35480871	256054^256056	Hs.412102	NULL	Eukaryotic translation initiation factor 2 alpha kinase 4	15
0.033921	rs1042401	251741^251743	Hs.421907	GLTSCR2	Glioma tumor suppressor candidate region gene 2	19
0.033921	rs2295682	165969^165974	Hs.4997	RBM23	RNA binding motif protein 23	14
0.033921	rs2287162	163264^163266	Hs.5009	LOC80298	MTERF domain containing 3	12
0.033921	rs11541518	156428^156429	Hs.505652	COPZ1	Coatomer protein complex, subunit zeta 1	12
0.033921	rs4911163	128348^128353	Hs.517034	ACAS2	Acyl-CoA synthetase short-chain family member 2	20
0.033921	rs2131107	30432^30435	Hs.76111	DAG1	Dystroglycan 1 (dystrophin-associated glycoprotein 1)	3
0.033921	rs1065646	27365^27369	Hs.77978	DKFZp761I212	Hypothetical protein DKFZp761I2123	7
0.033921	rs2287097	370433^370434	Hs.188528	ADD2	Adducin 2 (beta)	2
0.033921	rs1049794	351780^351782	Hs.232194	KIAA0174	KIAA0174	16
0.033921	rs2290306	297349^297358	Hs.33719	MGC29784	RNA pseudouridylate synthase domain containing 3	3
0.033921	rs13047761	296552^296555	Hs.34136	C21orf6	Chromosome 21 open reading frame 6	21
0.033921	rs11204774	281489^281490	Hs.369970	MGC29891	Hypothetical protein MGC29891	1
0.033921	rs17712224	227253^227255	Hs.441600	ZNF283	Zinc finger protein 283	19
0.033921	rs6680938	225499^225502	Hs.443551	FLJ10706	Chromosome 1 open reading frame 112	1
0.033921	rs1042153	181999^182000	Hs.485130	HLA-DPB1	Major histocompatibility complex, class II, DP beta 1	6
0.033921	rs236650	77929^77930	Hs.549260	WBSCR20B	Williams-Beuren Syndrome critical region protein 20 copy B	7
0.033942	rs3431	272582^272608	Hs.380027	CROC4	Chromosome 1 open reading frame 61	1
0.033943	rs12262	159623^159630	Hs.503239	MRPL48	Mitochondrial ribosomal protein L48	11
0.033983	rs3741056	348583^348584	Hs.232375	ACAT1	Acetyl-Coenzyme A acetyltransferase 1 (acetoacetyl Coenzyme A thiolase)	11
0.034016	rs2230659	306107^306115	Hs.319334	NASP	Nuclear autoantigenic sperm protein (histone-binding)	1
0.034019	rs11556324	185245^185246	Hs.481571	UQCRH	Ubiquinol-cytochrome c reductase hinge protein	1
0.034024	rs2227292	123264^123266	Hs.517987	HEMK1	HemK methyltransferase family member 1	3
0.034024	rs2227293	123264^123266	Hs.517987	HEMK1	HemK methyltransferase family member 1	3
0.034051	rs11857410	343705^343707	Hs.24553	STRA6	Stimulated by retinoic acid gene 6 homolog (mouse)	15
0.034128	rs3088220	346472^346473	Hs.235484	NULL	LOC440767	20
0.034133	rs12689910	371237^371238	Hs.185910	HDHD1A	Haloacid dehalogenase-like hydrolase domain containing 1A	X
0.034134	rs2379207	371237^371238	Hs.185910	HDHD1A	Haloacid dehalogenase-like hydrolase domain containing 1A	X
0.034166	rs16980701	132874^132876	Hs.515493	FKRP	Fukutin related protein	19
0.034182	rs16980701	132874^132881	Hs.515493	FKRP	Fukutin related protein	19
0.034333	rs2604875	204374^204376	Hs.466775	SNRPA	Small nuclear ribonucleoprotein polypeptide A	19
0.034333	rs2604875	204374^204375	Hs.466775	SNRPA	Small nuclear ribonucleoprotein polypeptide A	19
0.034531	rs9521879	259644^259652	Hs.408324	FLJ10769	Hypothetical protein FLJ10769	13
0.034553	rs11547868	388105^388110	Hs.167317	SNAP25	Synaptosomal-associated protein, 25kDa	20
0.03456	rs4902	157783^157784	Hs.505735	NACA	Nascent-polypeptide-associated complex alpha polypeptide	12
0.034566	rs11552595	179799^179805	Hs.487325	PRKACB	Protein kinase, cAMP-dependent, catalytic, beta	1
0.03461	rs1055565	106727^106729	Hs.523932	MGC14801	Chromosome 1 open reading frame 97	1
0.034611	rs17459	22244^22245	Hs.83114	CRYZ	Crystallin, zeta (quinone reductase)	1
0.034613	rs659974	210543^210544	Hs.461775	CPNE7	Copine VII	16
0.03462	rs5921705	169059^169060	Hs.496501	CXorf34	Chromosome X open reading frame 34	X
0.034634	rs6461378	232586^232587	Hs.438072	UNC84A	Unc-84 homolog A (C. elegans)	7
0.034639	rs28629903	92932^92933	Hs.530970	BCL7A	B-cell CLL/lymphoma 7A	12
0.034639	rs3755648	260048^260055	Hs.407709	DRE1	Kelch-like 24 (Drosophila)	3
0.034639	rs17851874	292914^292919	Hs.351558	U2AF1L3	U2(RNU2) small nuclear RNA auxiliary factor 1-like 3	19
0.034665	rs4150530	232768^232769	Hs.437599	HPS5	Hermansky-Pudlak syndrome 5	11
0.034673	rs17849937	284883^284884	Hs.368647	MBIP	MAP3K12 binding inhibitory protein 1	14
0.03471	rs10920568	27769^27770	Hs.77867	ADORA1	Adenosine A1 receptor	1
0.034717	rs33932258	22938^22939	Hs.825	HSD3B2	Hydroxy-delta-5-steroid dehydrogenase, 3 beta- and steroid delta-isomerase 2	1
0.034821	rs11204210	325994^325997	Hs.27788	ZNF488	Zinc finger protein 488	10
0.034821	rs11204210	325994^325995	Hs.27788	ZNF488	Zinc finger protein 488	10
0.034845	rs10127939	276917^276918	Hs.372679	FCGR3A	Fc fragment of IgG, low affinity IIIa, receptor (CD16a)	1
0.034882	rs2339635	234065^234066	Hs.437141	FLJ35843	Hypothetical protein FLJ35843	12
0.034882	rs2339635	234065^234068	Hs.437141	FLJ35843	Hypothetical protein FLJ35843	12
0.034943	rs16853872	187491^187492	Hs.479634	SLC30A9	Solute carrier family 30 (zinc transporter), member 9	4
0.034953	rs2158367	303092^303094	Hs.325321	WDR18	WD repeat domain 18	19
0.035011	rs12014977	112040^112045	Hs.522665	MAGED2	Melanoma antigen family D, 2	X
0.035047	rs11557166	35692^35699	Hs.75069	SHMT2	Serine hydroxymethyltransferase 2 (mitochondrial)	12
0.035196	rs1469122	267829^267831	Hs.388255	DC13	DC13 protein	16
0.035206	rs7265421	327554^327555	Hs.276252	ATRN	Attractin	20
0.035216	rs2305935	309010^309011	Hs.308045	BRRN1	Barren homolog 1 (Drosophila)	2
0.035238	rs12771873	240480^240481	Hs.435004	SEC23IP	SEC23 interacting protein	10
0.035239	rs2286241	33588^33590	Hs.7476	ATP6V0B	ATPase, H+ transporting, lysosomal 21kDa, V0 subunit c''	1
0.035239	rs12897422	296160^296161	Hs.343244	AP1G2	Adaptor-related protein complex 1, gamma 2 subunit	14
0.035263	rs831600	327950^327951	Hs.278573	CD59	CD59 antigen p18-20 (antigen identified by monoclonal antibodies 16.3A5, EJ16, EJ30, EL32 and G344)	11
0.035271	rs2304694	349940^349942	Hs.231411	TBRG4	Transforming growth factor beta regulator 4	7
0.035285	rs34241095	185260^185263	Hs.482043	NNT	Nicotinamide nucleotide transhydrogenase	5
0.035312	rs3169412	311306^311307	Hs.302903	UBE2I	Ubiquitin-conjugating enzyme E2I (UBC9 homolog, yeast)	16
0.035326	rs17855706	248841^248853	Hs.421597	VHL	Von Hippel-Lindau tumor suppressor	3
0.035356	rs17592803	152437^152438	Hs.509140	BAZ1A	Bromodomain adjacent to zinc finger domain, 1A	14
0.035442	rs2640065	183573^183576	Hs.483423	MGC45474	Solute carrier family 44, member 3	1
0.035442	rs10804889	52520^52521	Hs.570694	NULL	CDNA FLJ32438 fis, clone SKMUS2001402	3
0.035442	rs10804890	52520^52521	Hs.570694	NULL	CDNA FLJ32438 fis, clone SKMUS2001402	3
0.03548	rs17641488	119184^119186	Hs.519694	C5orf4	Chromosome 5 open reading frame 4	5
0.035482	rs1801280	362044^362045	Hs.2	NAT2	N-acetyltransferase 2 (arylamine N-acetyltransferase)	8
0.035485	rs9980968	127267^127269	Hs.517366	LSS	Lanosterol synthase (2,3-oxidosqualene-lanosterol cyclase)	21
0.035493	rs1132864	256162^256163	Hs.411022	C20orf119	Similar to embryonic poly(A) binding protein	20
0.035522	rs11552813	135075^135078	Hs.515069	MATK	Megakaryocyte-associated tyrosine kinase	19
0.035528	rs4703	157443^157444	Hs.504877	ARHGDIB	Rho GDP dissociation inhibitor (GDI) beta	12
0.035649	rs2305962	37231^37232	Hs.69504	NULL	Hypothetical LOC133993	5
0.035657	rs1680778	61655^61659	Hs.567482	ACAD9	Acyl-Coenzyme A dehydrogenase family, member 9	3
0.035702	rs17850343	312303^312304	Hs.301898	DPM1	Dolichyl-phosphate mannosyltransferase polypeptide 1, catalytic subunit	20
0.035757	rs1049582	32762^32764	Hs.75438	QDPR	Quinoid dihydropteridine reductase	4
0.035763	rs408600	191385^191386	Hs.475472	MGC16471	Hypothetical protein BC015088	3
0.035803	rs4663	109858^109859	Hs.524599	NAP1L1	Nucleosome assembly protein 1-like 1	12
0.035809	rs11557487	149470^149471	Hs.512640	PRKCSH	Protein kinase C substrate 80K-H	19
0.035822	rs8067426	266258^266290	Hs.396783	SLC9A3R1	Solute carrier family 9 (sodium/hydrogen exchanger), member 3 regulator 1	17
0.035861	rs12900124	228965^228967	Hs.440968	TP53BP1	Tumor protein p53 binding protein, 1	15
0.035861	rs12900124	228965^228966	Hs.440968	TP53BP1	Tumor protein p53 binding protein, 1	15
0.035872	rs2230278	158146^158156	Hs.504251	SIAT4C	ST3 beta-galactoside alpha-2,3-sialyltransferase 4	11
0.035887	rs9835387	23131^23134	Hs.82432	GPD1L	Glycerol-3-phosphate dehydrogenase 1-like	3
0.035936	rs1062492	85390^85391	Hs.534331	NUDT1	Nudix (nucleoside diphosphate linked moiety X)-type motif 1	7
0.035959	rs14347	292677^292679	Hs.351573	NTAN1	N-terminal asparagine amidase	16
0.036012	rs1128498	79646^79647	Hs.546366	TUBG2	Tubulin, gamma 2	17
0.036051	rs34430513	36943^36946	Hs.7158	RNF167	Ring finger protein 167	17
0.036076	rs11541518	156427^156428	Hs.505652	COPZ1	Coatomer protein complex, subunit zeta 1	12
0.036152	rs2294718	171785^171786	Hs.494705	KIAA0859	KIAA0859	1
0.036218	rs11537783	312968^312977	Hs.301404	RBM3	RNA binding motif (RNP1, RRM) protein 3	X
0.03623	rs2071979	374297^374300	Hs.18079	PIGQ	Phosphatidylinositol glycan, class Q	16
0.036244	rs3088182	206570^206576	Hs.464903	C18orf37	Chromosome 18 open reading frame 37	18
0.036251	rs2295682	165974^165986	Hs.4997	RBM23	RNA binding motif protein 23	14
0.036328	rs7508653	41419^41420	Hs.6454	RGS19IP1	GIPC PDZ domain containing family, member 1	19
0.036359	rs1990189	94912^94913	Hs.530024	C7orf24	Chromosome 7 open reading frame 24	7
0.036359	rs1990189	94912^94914	Hs.530024	C7orf24	Chromosome 7 open reading frame 24	7
0.036364	rs14580	101058^101064	Hs.527105	HNRPDL	Heterogeneous nuclear ribonucleoprotein D-like	4
0.036387	rs698577	198687^198688	Hs.470882	CALCRL	Calcitonin receptor-like	2
0.036413	rs920310	382995^382998	Hs.166551	C5orf3	Chromosome 5 open reading frame 3	5
0.036413	rs11555011	85086^85087	Hs.534460	FLJ20399	Dihydrouridine synthase 2-like (SMM1, S. cerevisiae)	16
0.036505	rs1951119	165974^165986	Hs.4997	RBM23	RNA binding motif protein 23	14
0.036603	rs8067426	266257^266258	Hs.396783	SLC9A3R1	Solute carrier family 9 (sodium/hydrogen exchanger), member 3 regulator 1	17
0.036663	rs698577	198688^198692	Hs.470882	CALCRL	Calcitonin receptor-like	2
0.03671	rs17852172	28020^28022	Hs.7778	LRRC20	Leucine rich repeat containing 20	10
0.03684	rs1799832	85390^85391	Hs.534331	NUDT1	Nudix (nucleoside diphosphate linked moiety X)-type motif 1	7
0.036856	rs34028164	337222^337224	Hs.256549	NUBP2	Nucleotide binding protein 2 (MinD homolog, E. coli)	16
0.036881	rs11543123	121694^121696	Hs.518448	LAMP3	Lysosomal-associated membrane protein 3	3
0.036881	rs11543123	121694^121695	Hs.518448	LAMP3	Lysosomal-associated membrane protein 3	3
0.037079	rs2285714	185849^185855	Hs.480519	PLA2G12A	Phospholipase A2, group XIIA	4
0.037172	rs3824874	374239^374240	Hs.181326	MTMR2	Myotubularin related protein 2	11
0.037192	rs2241666	247311^247312	Hs.42650	ZWINT	ZW10 interactor antisense	10
0.037211	rs4232	145181^145186	Hs.512934	GTF2A2	General transcription factor IIA, 2, 12kDa	15
0.037295	rs28381104	99832^99834	Hs.527980	DUT	DUTP pyrophosphatase	15
0.037303	rs1053504	386619^386626	Hs.160673	RHOH	Ras homolog gene family, member H	4
0.037303	rs1053504	386619^386625	Hs.160673	RHOH	Ras homolog gene family, member H	4
0.037341	rs28616737	374548^374550	Hs.180591	NUP35	Nucleoporin 35kDa	2
0.037365	rs17850343	312304^312307	Hs.301898	DPM1	Dolichyl-phosphate mannosyltransferase polypeptide 1, catalytic subunit	20
0.037455	rs3765083	42647^42649	Hs.58663	FLJ14153	Major facilitator superfamily domain containing 1	3
0.037487	rs9426797	28707^28708	Hs.77448	ALDH4A1	Aldehyde dehydrogenase 4 family, member A1	1
0.037653	rs2298083	331794^331795	Hs.270775	C1orf16	Chromosome 1 open reading frame 16	1
0.037717	rs604959	148454^148455	Hs.511760	NTE	Neuropathy target esterase	19
0.037734	rs9673770	260922^260925	Hs.406461	SB153	Family with sequence similarity 86, member A	16
0.037755	rs1131227	64452^64466	Hs.567274	GAS6	Growth arrest-specific 6	13
0.037774	rs10771314	231706^231708	Hs.438641	TM7SF3	Transmembrane 7 superfamily member 3	12
0.037793	rs2233455	141469^141470	Hs.513667	NOL3	Nucleolar protein 3 (apoptosis repressor with CARD domain)	16
0.037876	rs3762568	21412^21413	Hs.84429	KIAA0971	KIAA0971	2
0.03789	rs1051794	77980^77981	Hs.549053	MICA	MHC class I polypeptide-related sequence A	6
0.03794	rs2472126	259715^259718	Hs.4082	LGALS8	Lectin, galactoside-binding, soluble, 8 (galectin 8)	1
0.037974	rs4283273	210499^210500	Hs.462341	M-RIP	Myosin phosphatase-Rho interacting protein	17
0.038036	rs1804905	177703^177704	Hs.488877	POMZP3	Zona pellucida glycoprotein 3 (sperm receptor)	7
0.038046	rs11540353	283700^283703	Hs.369144	AAAS	Achalasia, adrenocortical insufficiency, alacrimia (Allgrove, triple-A)	12
0.038077	rs35320070	234254^234282	Hs.437388	PIGT	Phosphatidylinositol glycan, class T	20
0.038107	rs1052530	244333^244341	Hs.432976	NR1H2	Nuclear receptor subfamily 1, group H, member 2	19
0.038161	rs1183739	256203^256204	Hs.411480	AUP1	Ancient ubiquitous protein 1	2
0.038166	rs2292934	312549^312550	Hs.300684	RCP9	Calcitonin gene-related peptide-receptor component protein	7
0.038223	rs1801270	279890^279891	Hs.370771	CDKN1A	Cyclin-dependent kinase inhibitor 1A (p21, Cip1)	6
0.038257	rs11558976	295935^295937	Hs.3447	DKFZP564K196	DKFZP564K1964 protein	17
0.038373	rs2230658	306107^306109	Hs.319334	NASP	Nuclear autoantigenic sperm protein (histone-binding)	1
0.038438	rs9426679	28707^28708	Hs.77448	ALDH4A1	Aldehyde dehydrogenase 4 family, member A1	1
0.038532	rs4543503	120563^120567	Hs.520898	CTSB	Cathepsin B	8
0.038549	rs17853599	154901^154902	Hs.507433	ZNF198	Zinc finger protein 198	13
0.038576	rs6012755	224025^224026	Hs.444202	SLC9A8	Solute carrier family 9 (sodium/hydrogen exchanger), member 8	20
0.038584	rs6012755	224026^224027	Hs.444202	SLC9A8	Solute carrier family 9 (sodium/hydrogen exchanger), member 8	20
0.038591	rs2230178	235263^235264	Hs.437178	ACADVL	Acyl-Coenzyme A dehydrogenase, very long chain	17
0.038594	rs11549940	383350^383353	Hs.165950	FGFR4	Fibroblast growth factor receptor 4	5
0.038601	rs4405249	319228^319231	Hs.287830	PLEKHA1	Pleckstrin homology domain containing, family A (phosphoinositide binding specific) member 1	10
0.038608	rs11556596	194443^194444	Hs.473317	C20orf36	Protein-L-isoaspartate (D-aspartate) O-methyltransferase domain containing 2	20
0.03861	rs3740637	107379^107381	Hs.523753	FLJ13848	Hypothetical protein FLJ13848	11
0.038617	rs2276982	51950^51952	Hs.571022	KIAA0194	KIAA0194 protein	5
0.038641	rs17855418	120578^120580	Hs.520898	CTSB	Cathepsin B	8
0.038645	rs7157920	321926^321927	Hs.283111	C14orf124	Chromosome 14 open reading frame 124	14
0.03865	rs4151132	98592^98593	Hs.528468	FGF11	Fibroblast growth factor 11	17
0.038658	rs11557209	68976^68982	Hs.558609	SLC25A29	Solute carrier family 25, member 29	14
0.03867	rs1802974	266521^266530	Hs.389724	IFI44L	Interferon-induced protein 44-like	1
0.038695	rs11934	183688^183689	Hs.484188	ATP6V0E	ATPase, H+ transporting, lysosomal 9kDa, V0 subunit e	5
0.038697	rs2273866	302567^302568	Hs.326391	PHYHD1	Phytanoyl-CoA dioxygenase domain containing 1	9
0.038699	rs3923186	95496^95497	Hs.530118	LUC7L2	LUC7-like 2 (S. cerevisiae)	7
0.0387	rs710177	289857^289858	Hs.355952	LOC150223	Hypothetical protein LOC150223	22
0.038765	rs35426428	381588^381589	Hs.169611	DIABLO	Diablo homolog (Drosophila)	12
0.038781	rs11071896	354912^354914	Hs.21331	FLJ10036	Zwilch, kinetochore associated, homolog (Drosophila)	15
0.038794	rs2292656	318727^318734	Hs.289123	DCTN2	Dynactin 2 (p50)	12
0.0388	rs12722420	85527^85529	Hs.534322	HLA-DRB5	Major histocompatibility complex, class II, DR beta 5	6
0.038803	rs17681742	299282^299285	Hs.334507	TLE6	Transducin-like enhancer of split 6 (E(sp1) homolog, Drosophila)	19
0.038809	rs2287866	205430^205431	Hs.465778	FCER2	Fc fragment of IgE, low affinity II, receptor for (CD23A)	19
0.038823	rs8043311	144569^144572	Hs.513195	FLJ12572	Tetratricopeptide repeat domain 23	15
0.038894	rs16934158	219170^219171	Hs.446334	PAF53	Polymerase (RNA) I associated factor 1	9
0.038896	rs11548761	173929^173931	Hs.492212	DECR1	2,4-dienoyl CoA reductase 1, mitochondrial	8
0.038956	rs11539352	357169^357172	Hs.20930	PCBP4	Poly(rC) binding protein 4	3
0.039081	rs11557342	197334^197353	Hs.471528	C2orf33	Chromosome 2 open reading frame 33	2
0.039197	rs1183739	256204^256219	Hs.411480	AUP1	Ancient ubiquitous protein 1	2
0.039238	rs8417	80665^80666	Hs.546253	FDFT1	Farnesyl-diphosphate farnesyltransferase 1	8
0.039343	rs11558475	361472^361475	Hs.20082	ZNF38	Zinc finger protein 38	7
0.039366	rs34336938	62016^62017	Hs.567379	C17orf35	Transmembrane protein 11	17
0.03942	rs10826793	78902^78903	Hs.546763	NULL	CDNA FLJ43751 fis, clone TESTI2034953, moderately similar to Homo sapiens 88-kDa Golgi protein (GM88) mRNA	10
0.039448	rs3135954	257503^257509	Hs.414579	SCOTIN	Scotin	3
0.039476	rs11541524	188807^188808	Hs.477892	GYG	Glycogenin 1	3
0.039585	rs1059234	279890^279891	Hs.370771	CDKN1A	Cyclin-dependent kinase inhibitor 1A (p21, Cip1)	6
0.039683	rs604959	148447^148448	Hs.511760	NTE	Neuropathy target esterase	19
0.039683	rs604959	148447^148449	Hs.511760	NTE	Neuropathy target esterase	19
0.039743	rs17851601	17746^17747	Hs.91747	PFN2	Profilin 2	3
0.039798	rs12084919	167552^167553	Hs.497867	NVL	Nuclear VCP-like	1
0.039815	rs11557344	197324^197325	Hs.471528	C2orf33	Chromosome 2 open reading frame 33	2
0.039872	rs9443	354600^354601	Hs.213392	FLJ13195	Stromal antigen 3-like	7
0.039886	rs12084919	167551^167552	Hs.497867	NVL	Nuclear VCP-like	1
0.039931	rs1055811	16527^16530	Hs.97439	NT5C2	5'-nucleotidase, cytosolic II	10
0.040036	rs3168594	69446^69447	Hs.558447	C2F	C2f protein	12
0.040102	rs12043546	151396^151430	Hs.511425	SRP9	Signal recognition particle 9kDa	1
0.04014	rs3923186	95496^95507	Hs.530118	LUC7L2	LUC7-like 2 (S. cerevisiae)	7
0.040171	rs1133642	312129^312130	Hs.30141	FLJ20313	Myotubularin related protein 10	15
0.040209	rs10164639	301234^301238	Hs.335057	2007-09-02	Septin 2	2
0.040215	rs11588753	367034^367036	Hs.191164	CHD1L	Chromodomain helicase DNA binding protein 1-like	1
0.040269	rs33945538	241846^241847	Hs.434213	C9orf89	Chromosome 9 open reading frame 89	9
0.04034	rs831600	327949^327950	Hs.278573	CD59	CD59 antigen p18-20 (antigen identified by monoclonal antibodies 16.3A5, EJ16, EJ30, EL32 and G344)	11
0.04037	rs11965538	388931^388934	Hs.157883	ZNF187	Zinc finger protein 187	6
0.040374	rs17710008	372991^372993	Hs.18160	MYCT1	Myc target 1	6
0.040401	rs6815485	152922^152923	Hs.508117	FLJ11539	Putative protein product of Nbla00301	4
0.040407	rs11539008	146270^146271	Hs.512973	HSPC121	Protein tyrosine phosphatase-like A domain containing 1	15
0.040439	rs4543503	120567^120579	Hs.520898	CTSB	Cathepsin B	8
0.040472	rs3205882	281811^281814	Hs.369765	ADAM5	ADAM metallopeptidase domain 5	8
0.040564	rs2358580	323917^323918	Hs.279652	MRPL4	Mitochondrial ribosomal protein L4	19
0.040604	rs34076181	308297^308302	Hs.313	SPP1	Secreted phosphoprotein 1 (osteopontin, bone sialoprotein I, early T-lymphocyte activation 1)	4
0.040677	rs4852735	130969^130971	Hs.516087	TEX261	Testis expressed sequence 261	2
0.040732	rs17853063	106223^106225	Hs.524187	TULP3	Tubby like protein 3	12
0.040783	rs11544885	349409^349410	Hs.231883	FLJ10826	Hypothetical protein FLJ10826	16
0.040844	rs3177427	335295^335296	Hs.26403	GSTZ1	Glutathione transferase zeta 1 (maleylacetoacetate isomerase)	14
0.040877	rs11554175	153645^153647	Hs.507295	PUS1	Pseudouridylate synthase 1	12
0.040911	rs1045012	178700^178707	Hs.489284	ARPC1B	Actin related protein 2/3 complex, subunit 1B, 41kDa	7
0.041008	rs1133642	312130^312134	Hs.30141	FLJ20313	Myotubularin related protein 10	15
0.041008	rs1015149	181338^181339	Hs.485360	TFEB	Transcription factor EB	6
0.041044	rs6764	228805^228807	Hs.440525	TIMM9	Translocase of inner mitochondrial membrane 9 homolog (yeast)	14
0.041044	rs6764	228805^228806	Hs.440525	TIMM9	Translocase of inner mitochondrial membrane 9 homolog (yeast)	14
0.04106	rs3749523	79678^79679	Hs.546311	ZNF141	Zinc finger protein 141 (clone pHZ-44)	4
0.04106	rs3749522	79678^79679	Hs.546311	ZNF141	Zinc finger protein 141 (clone pHZ-44)	4
0.041065	rs17851210	248099^248100	Hs.424049	C19orf36	Chromosome 19 open reading frame 36	19
0.041275	rs2075827	212685^212687	Hs.459855	PMM2	Phosphomannomutase 2	16
0.04128	rs2303926	175555^175558	Hs.490555	ABCB8	ATP-binding cassette, sub-family B (MDR/TAP), member 8	7
0.041494	rs1050045	102211^102212	Hs.527861	OS-9	Amplified in osteosarcoma	12
0.041602	rs12026	95018^95020	Hs.530077	PON2	Paraoxonase 2	7
0.041654	rs33945538	241847^241848	Hs.434213	C9orf89	Chromosome 9 open reading frame 89	9
0.0418	rs7251816	337548^337549	Hs.256301	MGC13170	Multidrug resistance-related protein	19
0.041833	rs2471787	248144^248145	Hs.423718	CSAG1	Chondrosarcoma associated gene 1	X
0.041833	rs2515849	248144^248145	Hs.423718	CSAG1	Chondrosarcoma associated gene 1	X
0.041871	rs1126487	27096^27098	Hs.808	HNRPF	Heterogeneous nuclear ribonucleoprotein F	10
0.041938	rs1050434	137221^137222	Hs.515162	CALR	Calreticulin	19
0.04195	rs6947955	178151^178156	Hs.488240	UPP1	Uridine phosphorylase 1	7
0.041951	rs7945723	218704^218705	Hs.446445	YIF1	Yip1 interacting factor homolog A (S. cerevisiae)	11
0.041984	rs11553073	365976^365977	Hs.192854	RTKN	Rhotekin	2
0.042055	rs11542529	195804^195807	Hs.472437	MAPRE1	Microtubule-associated protein, RP/EB family, member 1	20
0.042083	rs2290971	16850^16857	Hs.93659	ERP70	Protein disulfide isomerase family A, member 4	7
0.042114	rs11537875	323681^323682	Hs.279704	CHRAC1	Chromatin accessibility complex 1	8
0.042157	rs35901087	345317^345318	Hs.239718	SCRN2	Secernin 2	17
0.042194	rs4656	303596^303606	Hs.32309	INPP1	Inositol polyphosphate-1-phosphatase	2
0.042278	rs340138	382122^382123	Hs.167641	GPR108	G protein-coupled receptor 108	19
0.0423	rs3755648	260052^260053	Hs.407709	DRE1	Kelch-like 24 (Drosophila)	3
0.042319	rs1555048	334488^334491	Hs.26593	HDAC10	Histone deacetylase 10	22
0.042322	rs339401	382122^382123	Hs.167641	GPR108	G protein-coupled receptor 108	19
0.042337	rs1131488	22668^22669	Hs.82609	HMBS	Hydroxymethylbilane synthase	11
0.042351	rs11541518	156428^156433	Hs.505652	COPZ1	Coatomer protein complex, subunit zeta 1	12
0.042366	rs6763	228805^228806	Hs.440525	TIMM9	Translocase of inner mitochondrial membrane 9 homolog (yeast)	14
0.042366	rs6763	228805^228807	Hs.440525	TIMM9	Translocase of inner mitochondrial membrane 9 homolog (yeast)	14
0.042428	rs6116651	196266^196275	Hs.472024	C20orf30	Chromosome 20 open reading frame 30	20
0.04243	rs25644	304107^304113	Hs.321709	P2RX4	Purinergic receptor P2X, ligand-gated ion channel, 4	12
0.042479	rs1060291	149771^149773	Hs.511149	SNAP23	Synaptosomal-associated protein, 23kDa	15
0.042485	rs11544935	376915^376916	Hs.180909	PRDX1	Peroxiredoxin 1	1
0.042513	rs11544885	349409^349411	Hs.231883	FLJ10826	Hypothetical protein FLJ10826	16
0.042527	rs2290888	278356^278357	Hs.371720	SYK	Spleen tyrosine kinase	9
0.04254	rs1045398	366508^366509	Hs.19196	LOC51619	Hypothetical protein LOC222070	7
0.042553	rs10425488	248529^248530	Hs.422676	FLJ22709	Hypothetical protein FLJ22709	19
0.042553	rs11880137	215132^215134	Hs.454830	ZIK1	Zinc finger protein interacting with K protein 1	19
0.042554	rs1993462	265256^265257	Hs.397255	SIGLEC6	Sialic acid binding Ig-like lectin 6	19
0.04256	rs9694368	387155^387156	Hs.159590	LY6H	Lymphocyte antigen 6 complex, locus H	8
0.042566	rs1802903	25935^25936	Hs.78948	RABGGTB	Rab geranylgeranyltransferase, beta subunit	1
0.042573	rs11553073	365977^365978	Hs.192854	RTKN	Rhotekin	2
0.042579	rs12139997	107326^107327	Hs.524094	PS1D	Zinc finger, CCHC domain containing 17	1
0.042605	rs436166	121513^121514	Hs.518727	FLJ20273	RNA-binding protein	4
0.042623	rs11555995	108271^108273	Hs.523424	TSSC4	Tumor suppressing subtransferable candidate 4	11
0.042628	rs35491443	277012^277013	Hs.372719	PHF7	PHD finger protein 7	3
0.042656	rs13424880	288242^288243	Hs.362702	FLJ32745	Hypothetical protein FLJ32745	2
0.042664	rs2548786	343554^343555	Hs.247460	NLN	Neurolysin (metallopeptidase M3 family)	5
0.042678	rs10911142	168471^168472	Hs.496969	NPL	N-acetylneuraminate pyruvate lyase (dihydrodipicolinate synthase)	1
0.042736	rs16980701	132884^132894	Hs.515493	FKRP	Fukutin related protein	19
0.042776	rs11071896	354912^354913	Hs.21331	FLJ10036	Zwilch, kinetochore associated, homolog (Drosophila)	15
0.042777	rs1962004	177786^177787	Hs.488679	MGC3036	Hypothetical protein MGC3036	7
0.042913	rs1951119	165951^165974	Hs.4997	RBM23	RNA binding motif protein 23	14
0.04302	rs726817	310717^310719	Hs.303727	C10orf4	Chromosome 10 open reading frame 4	10
0.043071	rs11556228	376645^376648	Hs.176227	FLJ11155	Hypothetical protein FLJ11155	4
0.043207	rs10883841	16524^16529	Hs.97439	NT5C2	5'-nucleotidase, cytosolic II	10
0.043212	rs11541551	121261^121266	Hs.518750	OCIAD1	OCIA domain containing 1	4
0.043215	rs25643	304100^304104	Hs.321709	P2RX4	Purinergic receptor P2X, ligand-gated ion channel, 4	12
0.043254	rs1883216	388806^388807	Hs.158174	ZNF184	Zinc finger protein 184 (Kruppel-like)	6
0.043256	rs1133342	285120^285122	Hs.368934	MGC40157	Chromosome 17 open reading frame 45	17
0.043269	rs11544433	340667^340668	Hs.250905	LOC51234	Hypothetical protein LOC51234	15
0.043287	rs7249121	231799^231800	Hs.43812	STX10	Syntaxin 10	19
0.043289	rs11537875	323681^323684	Hs.279704	CHRAC1	Chromatin accessibility complex 1	8
0.043308	rs5843	240112^240113	Hs.435136	TXN	Thioredoxin	9
0.043323	rs7684300	359390^359392	Hs.203772	FRG1	FSHD region gene 1	4
0.043346	rs2515838	248144^248145	Hs.423718	CSAG1	Chondrosarcoma associated gene 1	X
0.043352	rs125555	262667^262668	Hs.405610	MBD1	Methyl-CpG binding domain protein 1	18
0.043397	rs13830	252894^252897	Hs.415299	ITPA	Inosine triphosphatase (nucleoside triphosphate pyrophosphatase)	20
0.043483	rs3750071	175452^175453	Hs.490817	VIPR2	Hypothetical protein LOC154822	7
0.043488	rs1047464	247763^247764	Hs.425178	MGC11102	Hypothetical protein MGC11102	11
0.043493	rs7391786	247638^247645	Hs.425383	CXorf40	Chromosome X open reading frame 40A	X
0.043714	rs1142530	355362^355367	Hs.211914	NDUFS7	NADH dehydrogenase (ubiquinone) Fe-S protein 7, 20kDa (NADH-coenzyme Q reductase)	19
0.043761	rs12985206	204477^204480	Hs.466860	PSG4	Pregnancy specific beta-1-glycoprotein 4	19
[truncated: 177 more rows]
