# Supplementary material for: Genome-wide survey of allele-specific splicing in humans
Source: BMC Genomics. 2008 Jun 2;9:265. doi: 10.1186/1471-2164-9-265 (PMC2427040; doi:10.1186/1471-2164-9-265)
Supplement: Additional file 4 — Length differences and frame preservation of allele-specific isoform pairs. Exon-array diagrams. Diagrams illustrating evidence of allele-specific splicing from exon-array data for 1,185 srSNPs are available from . [file 1471-2164-9-265-S4.xls]

## Sheet: SupplementaryFile3
Splice elements	Probe	srSNP	p-value
Acceptor	2522647	rs10190751	0
Acceptor	3432459	rs10774671	0
Acceptor	3432460	rs10774671	0
Acceptor	3579582	rs941928	0
Acceptor	3579582	rs941928	0
Acceptor	2818500	rs1805377	0
Acceptor	2818500	rs1805377	0
Acceptor	3315556	rs2272565	0
Acceptor	3432462	rs10774671	0
Acceptor	3432463	rs10774671	0
Acceptor	3833219	rs1126159	0
Acceptor	3157577	rs2290417	0.000104666
Acceptor	2960931	rs2073466	0.000105845
Acceptor	2522649	rs10190751	0.000107673
Acceptor	2319826	rs1889309	0.000112934
Acceptor	2447470	rs12032504	0.000116222
Acceptor	3555355	rs1713448	0.000116965
Acceptor	3013216	rs3793326	0.000131735
Acceptor	3555481	rs938881	0.000136121
Acceptor	3830849	rs11881839	0.000147244
Acceptor	3609667	rs2164019	0.000147262
Acceptor	3798435	rs16955697	0.000168114
Acceptor	2899385	rs7770214	0.000173571
Acceptor	3475517	rs7964780	0.000179665
Acceptor	3203576	rs2231231	0.000199992
Acceptor	3048789	rs8580	0.000202538
Acceptor	3033783	rs2302149	0.000258797
Acceptor	2903424	rs9277463	0.000259531
Acceptor	2938987	rs386915	0.000278219
Acceptor	3502520	rs2146408	0.000294661
Acceptor	3803884	rs2249769	0.000298024
Acceptor	3732525	rs8068790	0.000304111
Acceptor	3474360	rs2074540	0.000305288
Acceptor	2899384	rs7770214	0.000307614
Acceptor	3730956	rs2665833	0.000314883
Acceptor	2419142	rs12142671	0.000315782
Acceptor	3015273	rs2272338	0.000333924
Acceptor	2938992	rs386915	0.000335192
Acceptor	3229822	rs12684650	0.000351295
Acceptor	2954282	rs2296804	0.000362597
Acceptor	3929093	rs2833765	0.000372314
Acceptor	2653954	rs9834493	0.000374639
Acceptor	3387068	rs535801	0.000375988
Acceptor	3550165	rs2296310	0.000379307
Acceptor	3372255	rs1044269	0.00041693
Acceptor	3933586	rs8130564	0.000427366
Acceptor	2575093	rs6754215	0.000436352
Acceptor	3944125	rs743810	0.000444325
Acceptor	2519204	rs7581081	0.000448776
Acceptor	2950581	rs3130257	0.00047082
Acceptor	3609656	rs4984382	0.000473983
Acceptor	3114250	rs3765212	0.00047983
Acceptor	2399969	rs12401541	0.000482583
Acceptor	3016772	rs10953365	0.000492494
Acceptor	3302833	rs2296435	0.000522232
Acceptor	3302833	rs2296435	0.000522232
Acceptor	3707965	rs7218283	0.000541937
Acceptor	3844849	rs11879886	0.000551815
Acceptor	3771049	rs2290771	0.000572892
Acceptor	2986035	rs3823464	0.000606674
Acceptor	3307139	rs2306158	0.000606879
Acceptor	2522650	rs10190751	0.000623282
Acceptor	3609666	rs2164019	0.000629955
Acceptor	3834224	rs4674	0.000631668
Acceptor	3744339	rs3826543	0.000640743
Acceptor	2863063	rs17563610	0.000643082
Acceptor	3325847	rs2273548	0.000682876
Acceptor	2938995	rs385955	0.000693863
Acceptor	3474356	rs2074540	0.000701207
Acceptor	3325849	rs2273548	0.000711573
Acceptor	3277759	rs6686	0.000753312
Acceptor	3085084	rs1045527	0.000761444
Acceptor	2724194	rs10026775	0.00077779
Acceptor	3726454	rs2305998	0.000799502
Acceptor	3762452	rs16949266	0.000805032
Acceptor	3762452	rs16949266	0.000805032
Acceptor	3469331	rs1196852	0.00086383
Acceptor	3397022	rs878830	0.000874747
Acceptor	3555470	rs938882	0.000883829
Acceptor	3834225	rs4674	0.00090935
Acceptor	2756928	rs4045481	0.00091072
Acceptor	3903860	rs2250205	0.000913341
Acceptor	2438357	rs7355216	0.000919841
Acceptor	2386906	rs2243525	0.000928782
Acceptor	2532409	rs2853462	0.000957391
Acceptor	2950153	rs2071475	0.000964901
Acceptor	2893861	rs9502622	0.000973214
Acceptor	3666451	rs2276330	0.000984011
Acceptor	2755087	rs3817184	0.000985015
Acceptor	3119222	rs2244163	0.000996712
Acceptor	3894103	rs3827147	0.00102241
Acceptor	3525586	rs7993933	0.00102541
Acceptor	3261655	rs4919632	0.00106603
Acceptor	3250714	rs3793809	0.00107268
Acceptor	3351868	rs1784304	0.00113394
Acceptor	3795063	rs617890	0.00114604
Acceptor	3074050	rs1862052	0.00115029
Acceptor	2599382	rs13429408	0.00116483
Acceptor	3168864	rs2736664	0.00121512
Acceptor	2913009	rs16880821	0.00122633
Acceptor	3947994	rs5764434	0.00123858
Acceptor	3536927	rs12886220	0.00128777
Acceptor	2319831	rs1889309	0.00131227
Acceptor	3734833	rs4078474	0.00132344
Acceptor	3733965	rs3829571	0.00140728
Acceptor	2878389	rs171632	0.00142818
Acceptor	3349484	rs10891537	0.00143602
Acceptor	3903861	rs2250205	0.00143715
Acceptor	3355129	rs651922	0.00145017
Acceptor	3302290	rs2275090	0.00146676
Acceptor	2733766	rs2859538	0.00147773
Acceptor	2905490	rs2284923	0.00148125
Acceptor	3654972	rs4788115	0.00151283
Acceptor	2950325	rs375256	0.00160145
Acceptor	2495823	rs13798	0.00167353
Acceptor	2440679	rs3813620	0.00173707
Acceptor	3092718	rs3087414	0.00177715
Acceptor	3147351	rs16869320	0.00178403
Acceptor	3929094	rs2833765	0.00181294
Acceptor	3722403	rs2292595	0.00185622
Acceptor	3722403	rs2292595	0.00185622
Acceptor	3722403	rs2292595	0.00185622
Acceptor	3722403	rs2292595	0.00185622
Acceptor	2950008	rs2239804	0.00186607
Acceptor	3661653	rs31082	0.00188023
Acceptor	2501634	rs793079	0.00192657
Acceptor	3235444	rs6686	0.00195939
Acceptor	2907482	rs9471969	0.0019799
Acceptor	3204522	rs2240116	0.00198318
Acceptor	2950762	rs561276	0.00199601
Acceptor	2467202	rs2071639	0.00203198
Acceptor	3867871	rs12443	0.00203417
Acceptor	2821336	rs30379	0.00206698
Acceptor	3494261	rs17065160	0.00209228
Acceptor	2363860	rs6427618	0.00215213
Acceptor	2623804	rs123603	0.00223604
Acceptor	3702394	rs2278043	0.00225762
Acceptor	2438361	rs7355216	0.00226712
Acceptor	3226471	rs7871866	0.00228143
Acceptor	2842138	rs273078	0.0022821
Acceptor	2842138	rs273078	0.0022821
Acceptor	2320697	rs3737959	0.00232127
Acceptor	3847841	rs2258496	0.00233467
Acceptor	3555481	rs938882	0.00235792
Acceptor	3591049	rs3986280	0.00240167
Acceptor	3847841	rs2305059	0.00243594
Acceptor	2330817	rs489408	0.00244363
Acceptor	2447469	rs12032504	0.00244587
Acceptor	2394792	rs7548042	0.00245998
Acceptor	3063747	rs4134903	0.00246018
Acceptor	3874256	rs7270101	0.00247152
Acceptor	3874256	rs7270101	0.00247152
Acceptor	3638345	rs2307438	0.0025132
Acceptor	3722346	rs588703	0.00252592
Acceptor	3707109	rs7208257	0.00253294
Acceptor	2928898	rs161058	0.00254319
Acceptor	2404644	rs11589051	0.00256242
Acceptor	2900464	rs2281043	0.0025664
Acceptor	2950818	rs9380374	0.00257738
Acceptor	2501630	rs793079	0.00260683
Acceptor	2986033	rs3823464	0.00264956
Acceptor	3652253	rs9924667	0.00266025
Acceptor	3556905	rs2295680	0.00266418
Branch	3303661	rs2295716	0
Branch	3402538	rs2243977	0.000100189
Branch	2447470	rs12032504	0.000116222
Branch	3841583	rs3843752	0.000168833
Branch	3948472	rs132874	0.000194448
Branch	2523640	rs6435176	0.000195151
Branch	3957267	rs5749063	0.000268361
Branch	2351783	rs2786161	0.000329012
Branch	2342646	rs11588643	0.000426898
Branch	2638642	rs1128158	0.000456832
Branch	3744356	rs12603646	0.000521735
Branch	3887149	rs2077056	0.000525711
Branch	3226827	rs17508209	0.000555458
Branch	3845723	rs20567	0.000575701
Branch	2838055	rs961265	0.000595363
Branch	2458047	rs16846212	0.000600143
Branch	3795877	rs11081251	0.000604635
Branch	2398143	rs7529767	0.000652208
Branch	2639107	rs16833452	0.000667771
Branch	2903375	rs2066744	0.000829674
Branch	2542643	rs7563410	0.00107373
Branch	3031640	rs741067	0.00111363
Branch	2821384	rs2548536	0.00124953
Branch	3377080	rs474707	0.00127309
Branch	3015490	rs2906644	0.00132119
Branch	3402537	rs2243977	0.0013474
Branch	3377082	rs474707	0.00143461
Branch	2945908	rs2295737	0.00160871
Branch	3458063	rs17541818	0.00161735
Branch	3447089	rs4762904	0.00164204
Branch	2338646	rs2294946	0.0016785
Branch	3775868	rs11081251	0.00169163
Branch	3365018	rs2072225	0.00171509
Branch	3365018	rs2072225	0.00171509
Branch	2734074	rs3733327	0.0017651
Branch	3221525	rs12684417	0.00180693
Branch	3121248	rs1703887	0.0018447
Branch	2899358	rs17537465	0.00187592
Branch	3377078	rs474707	0.00187598
Branch	2757113	rs2878539	0.00189116
Branch	2757113	rs2878539	0.00189116
Branch	3334993	rs2271446	0.00199106
Branch	3603263	rs11629630	0.00205071
Branch	3880723	rs2076560	0.002162
Branch	3795881	rs11081251	0.00225132
Branch	2553702	rs17039586	0.00228651
Branch	3221502	rs12684417	0.00242079
Branch	3749554	rs9797279	0.00242678
Branch	2447469	rs12032504	0.00244587
Donor	3791986	rs9945924	0
Donor	2427753	rs3762374	0
Donor	2427754	rs3762374	0
Donor	2821401	rs2549797	0
Donor	3558301	rs11158703	0
Donor	3558301	rs712487	0
Donor	2343481	rs1333973	0
Donor	3303664	rs2863095	0
Donor	3303666	rs2863095	0
Donor	3527423	rs2297616	0
Donor	2863072	rs17649248	0.000143833
Donor	3651659	rs2204997	0.00016155
Donor	3791988	rs9945924	0.000162251
Donor	3387805	rs11021568	0.000166393
Donor	3091343	rs7005936	0.000178507
Donor	2471824	rs2276607	0.000194438
Donor	2471824	rs2276607	0.000194438
Donor	2471824	rs2276607	0.000194438
Donor	2890878	rs3733750	0.000206541
Donor	2890878	rs3733750	0.000206541
Donor	2890878	rs3733750	0.000206541
Donor	3293780	rs11000016	0.000209327
Donor	3331609	rs635663	0.000213106
Donor	3000218	rs2289367	0.000228524
Donor	2786334	rs4479754	0.000240081
Donor	3623525	rs16962663	0.000257811
Donor	3562735	rs8009193	0.00026767
Donor	3652931	rs250563	0.000280024
Donor	3652931	rs250563	0.000280024
Donor	3757626	rs3744484	0.000282225
Donor	2351760	rs11102233	0.000297274
Donor	3735755	rs482929	0.000316171
Donor	3416600	rs2270581	0.000325972
Donor	3813310	rs7238987	0.000387699
Donor	2942331	rs4602719	0.000395206
Donor	2638642	rs1128158	0.000456832
Donor	2565159	rs997547	0.000556946
Donor	3457773	rs2020854	0.000644647
Donor	2565160	rs997547	0.000683204
Donor	3204784	rs2295795	0.000728404
Donor	3229939	rs7031489	0.000748628
Donor	2821250	rs7724759	0.000753744
Donor	2516354	rs2290158	0.000817442
Donor	2432888	rs11239910	0.00088711
Donor	2413252	rs10399827	0.00117701
Donor	3807828	rs17660776	0.00121589
Donor	3940603	rs760555	0.00124733
Donor	3622412	rs16942796	0.00126879
Donor	3529169	rs2295706	0.00136497
Donor	3757623	rs3744484	0.00137989
Donor	3387802	rs11021568	0.00138844
Donor	2731871	rs13119659	0.00141893
Donor	2324375	rs1827293	0.00168094
Donor	2344730	rs4123223	0.00170159
Donor	3813314	rs7238987	0.00184776
Donor	3362774	rs10743151	0.00187669
Donor	3362777	rs10743151	0.00191881
Donor	2948852	rs743401	0.00211211
Donor	2948852	rs743401	0.00211211
Donor	3707250	rs3764897	0.00213617
Donor	2663088	rs9876026	0.00215908
Donor	3418406	rs7314152	0.00217819
Donor	2601373	rs604990	0.00224493
Donor	3303673	rs2863095	0.00224703
Donor	3758484	rs12600401	0.00229802
Donor	3042670	rs3801812	0.00230579
Donor	3035933	rs798489	0.00230978
Donor	2324377	rs1827293	0.00244881
Donor	3639055	rs11857612	0.00249187
SC35	2475299	rs6715296	0
SC35	2821401	rs1056893	0
SC35	2821401	rs1056893	0
SC35	2676700	rs1051485	0
SC35	2728468	rs1713982	0
SC35	2402618	rs11247900	0.000111654
SC35	3821046	rs5927	0.000117749
SC35	2610026	rs1057278	0.00011796
SC35	3957885	rs5997988	0.000122556
SC35	3725040	rs8067470	0.000124795
SC35	3725040	rs8067470	0.000124795
SC35	3725040	rs8067470	0.000124795
SC35	2815473	rs343122	0.000146004
SC35	2475300	rs6715296	0.00015978
SC35	2369821	rs609521	0.000164018
SC35	3768826	rs7212506	0.000172142
SC35	2607060	rs6761641	0.000181409
SC35	2948841	rs130067	0.000188002
SC35	2736390	rs11722955	0.000204274
SC35	2607059	rs6761641	0.000205279
SC35	3376301	rs2071035	0.000206771
SC35	3822762	rs1042728	0.000222186
SC35	3227650	rs2296957	0.000231943
SC35	3799178	rs662515	0.000237015
SC35	2621176	rs2305637	0.000253407
SC35	3074366	rs6969632	0.000260506
SC35	3074366	rs6969632	0.000260506
SC35	3550165	rs2249778	0.000280078
SC35	2903197	rs8084	0.000284662
SC35	2821333	rs17482078	0.000300987
SC35	3353033	rs2070045	0.000308422
SC35	2649650	rs2303909	0.000319005
SC35	2612380	rs1563415	0.000340336
SC35	3701412	rs2602436	0.000350486
SC35	2377308	rs4328074	0.00036451
SC35	3119963	rs9100	0.000371121
SC35	3119963	rs9100	0.000371121
SC35	3862809	rs2254343	0.000375597
SC35	3187632	rs7857010	0.000377016
SC35	3187632	rs7857010	0.000377016
SC35	3538500	rs167437	0.000398893
SC35	2903476	rs1547387	0.000401777
SC35	2903476	rs1547387	0.000401777
SC35	2873190	rs6595440	0.000406831
SC35	2330404	rs1875428	0.000413331
SC35	2495508	rs1001856	0.000432662
SC35	2604264	rs3806589	0.000434881
SC35	3944125	rs743810	0.000444325
SC35	3887307	rs11569321	0.000445123
SC35	2882923	rs1974777	0.000462725
SC35	2903197	rs7192	0.000479136
SC35	3550166	rs2249778	0.000482545
SC35	3087821	rs412750	0.000492704
SC35	3720356	rs1877031	0.000496944
SC35	3720356	rs1877031	0.000496944
SC35	3525571	rs450847	0.000497208
SC35	2381305	rs12030434	0.000523124
SC35	2381305	rs12030434	0.000523124
SC35	2352747	rs3761936	0.000544529
SC35	2974020	rs17059736	0.000545665
SC35	2974020	rs17059736	0.000545665
SC35	3845723	rs20567	0.000575701
SC35	2360249	rs2297607	0.000580753
SC35	3479213	rs5744990	0.000589185
SC35	2403576	rs16837624	0.000601239
SC35	2403576	rs16837624	0.000601239
SC35	2459915	rs10916495	0.00061959
SC35	3798854	rs7241380	0.000641344
SC35	3959624	rs760718	0.000653005
SC35	3590730	rs11547012	0.000688218
SC35	3590730	rs11547012	0.000688218
SC35	2601695	rs7572725	0.000699784
SC35	3851663	rs16978630	0.000706589
SC35	2755087	rs3736455	0.000737335
SC35	3183169	rs7030899	0.000756923
SC35	3764501	rs3744108	0.000787986
SC35	3757979	rs2292754	0.00079501
SC35	3757979	rs2292754	0.00079501
SC35	2603113	rs6756352	0.000796781
SC35	2977529	rs3762001	0.000830632
SC35	3563876	rs11570830	0.000845788
SC35	2989290	rs7804416	0.000850596
SC35	2989290	rs7804416	0.000850596
SC35	2540337	rs4799	0.000911499
SC35	2759887	rs13434465	0.000912721
SC35	2440494	rs2297220	0.000914553
SC35	2440494	rs2297221	0.000914553
SC35	3620635	rs3742996	0.000925268
SC35	2386906	rs2243525	0.000928782
SC35	2386906	rs2243525	0.000928782
SC35	2903477	rs1547387	0.000989666
SC35	2903477	rs1547387	0.000989666
SC35	3196740	rs2173904	0.00102903
SC35	2974018	rs17059736	0.00104879
SC35	2974018	rs17059736	0.00104879
SC35	2363323	rs6701920	0.00105196
SC35	3833308	rs234341	0.00106493
SC35	2367221	rs235501	0.0010804
SC35	3550153	rs8015466	0.0011266
SC35	3840411	rs2279152	0.00114309
SC35	3819892	rs3752199	0.00115343
SC35	3819892	rs3752199	0.00115343
SC35	3819892	rs3752199	0.00115343
SC35	3932352	rs2837034	0.00116258
SC35	3932352	rs2837034	0.00116258
SC35	3129620	rs17059670	0.00119757
SC35	3288830	rs1258184	0.00120634
SC35	3736176	rs7208422	0.00121857
SC35	2900994	rs3734814	0.00125995
SC35	3536927	rs12886220	0.00128777
SC35	3656237	rs7191097	0.00129805
SC35	3337185	rs947894	0.00130113
SC35	2949853	rs2070600	0.00131232
SC35	2949853	rs2070600	0.00131232
SC35	2949853	rs2070600	0.00131232
SC35	2949853	rs2070600	0.00131232
SC35	2541967	rs1065381	0.00131508
SC35	3026444	rs273957	0.00131548
SC35	2334542	rs925524	0.0013196
SC35	2997962	rs6462816	0.00132007
SC35	2663568	rs665064	0.00136106
SC35	3959625	rs760718	0.00137874
SC35	2610028	rs1057278	0.00139322
SC35	2603062	rs3948463	0.00141443
SC35	3445554	rs10846013	0.00143109
SC35	3415863	rs6580942	0.00145072
SC35	3415863	rs6580942	0.00145072
SC35	3510369	rs9576697	0.00145303
SC35	2868181	rs26653	0.00146024
SC35	2868181	rs26653	0.00146024
SC35	3628723	rs2228510	0.00146729
SC35	2948839	rs130067	0.00150813
SC35	3434703	rs2464196	0.00151517
SC35	3434703	rs2464196	0.00151517
SC35	3083797	rs2584	0.00152724
SC35	3376306	rs2071035	0.00152818
SC35	3209444	rs25694	0.00154682
SC35	3641890	rs11247226	0.00155404
SC35	3326711	rs1467558	0.00155681
SC35	2800925	rs10064631	0.00161327
SC35	3965959	rs128941	0.00164389
SC35	2727954	rs2290016	0.0017057
SC35	3740482	rs1802491	0.00172482
SC35	3740482	rs1802491	0.00172482
SC35	2440679	rs3813620	0.00173707
SC35	2440679	rs3813620	0.00173707
SC35	3887308	rs11569321	0.00173978
SC35	3385075	rs290190	0.00175042
SC35	3385075	rs290190	0.00175042
SC35	2495517	rs17033773	0.00175395
SC35	3634644	rs2958720	0.00176651
SC35	3753332	rs2230553	0.00177311
SC35	3083799	rs2584	0.00179183
SC35	3624496	rs6493537	0.00179822
SC35	3862813	rs2254343	0.00180671
SC35	2950530	rs6935726	0.00181441
SC35	2414760	rs3087585	0.00187506
SC35	2456868	rs2289189	0.00190603
SC35	2363195	rs1980606	0.00205682
SC35	3935043	rs1051266	0.00205919
SC35	3935043	rs1051266	0.00205919
SC35	3179581	rs11790517	0.00207147
SC35	2371274	rs789169	0.00207626
SC35	2371274	rs789169	0.00207626
SC35	3957234	rs11089442	0.00210107
SC35	3957234	rs11089442	0.00210107
SC35	3707250	rs3764897	0.00213617
SC35	2517821	rs1001238	0.00214991
SC35	2574776	rs2228544	0.00218277
SC35	3922705	rs2839550	0.00227835
SC35	3260031	rs10882993	0.00231036
SC35	3541110	rs10146663	0.00231221
SC35	2607058	rs6761641	0.0023144
SC35	3456983	rs2171497	0.00232849
SC35	2676420	rs2276814	0.00235346
SC35	2553749	rs1056445	0.00236234
SC35	2405201	rs699005	0.00236946
SC35	3328384	rs2018795	0.00237997
SC35	3339443	rs2276048	0.00240112
SC35	2489042	rs6737156	0.00242557
SC35	2489042	rs6737156	0.00242557
SC35	2489042	rs6737156	0.00242557
SC35	2952111	rs2293381	0.0024464
SC35	2952111	rs2293381	0.0024464
SC35	2410475	rs785467	0.0024794
SC35	3620091	rs721772	0.00248334
SC35	3620091	rs721772	0.00248334
SC35	3911769	rs9760	0.0025196
SC35	2624100	rs2289247	0.00252817
SC35	2624100	rs2289247	0.00252817
SC35	2948280	rs2523721	0.00254068
SC35	3791866	rs1020694	0.00256461
SC35	2402613	rs4332350	0.00256916
SC35	3175666	rs7025532	0.00257861
SC35	3643155	rs13337278	0.0026105
SC35	2759885	rs13434465	0.00262858
SC35	3914254	rs817329	0.00263021
SC35	3449384	rs13656	0.00263239
SC35	3449384	rs13656	0.00263239
SC35	3449384	rs13656	0.00263239
SC35	3704453	rs6500493	0.00264646
SF2	2821401	rs1056893	0
SF2	2821401	rs1056893	0
SF2	2821401	rs2549796	0
SF2	2821401	rs2549796	0
SF2	3737315	rs9908287	0
SF2	3315556	rs1128322	0
SF2	3725419	rs2303015	0
SF2	3550544	rs11160370	0.000105934
SF2	2402618	rs11247900	0.000111654
SF2	2712677	rs3817672	0.000111854
SF2	2868154	rs17481856	0.000119902
SF2	2725783	rs6447368	0.000133463
SF2	3284206	rs2230396	0.000135996
SF2	3284206	rs2230396	0.000135996
SF2	3376792	rs1059440	0.000137543
SF2	3376792	rs1059440	0.000137543
SF2	3376792	rs1059440	0.000137543
SF2	3376792	rs1059440	0.000137543
SF2	3091364	rs751019	0.000142595
SF2	3274208	rs3182535	0.000145072
SF2	3364602	rs390974	0.000145383
SF2	3868074	rs2305921	0.000154103
SF2	3868074	rs2305921	0.000154103
SF2	3180975	rs7030316	0.00015443
SF2	3087845	rs3780103	0.000161066
SF2	2875472	rs30507	0.000163705
SF2	2685042	rs6788125	0.000165343
SF2	3685141	rs250583	0.00016541
SF2	3656259	rs2230433	0.000169496
SF2	2342595	rs3818855	0.000178308
SF2	3365623	rs4757707	0.000180819
SF2	2494475	rs772174	0.000182354
SF2	3479388	rs2291260	0.000182754
SF2	2867891	rs3777204	0.00018737
SF2	2948841	rs130067	0.000188002
SF2	3873201	rs6115906	0.000191933
SF2	3557870	rs12586264	0.00019506
SF2	3550545	rs11160370	0.000198882
SF2	3180980	rs7030316	0.000199953
SF2	2736390	rs11722955	0.000204274
SF2	3947085	rs738247	0.000204627
SF2	3019444	rs11539696	0.000207063
SF2	2473807	rs934280	0.000211725
SF2	2473807	rs934280	0.000211725
SF2	3715117	rs9303634	0.00021478
SF2	3715117	rs9303634	0.00021478
SF2	3442116	rs1639122	0.000230027
SF2	2868202	rs2549796	0.000232423
SF2	2868202	rs2549796	0.000232423
SF2	3157802	rs6558394	0.000232515
SF2	3302375	rs2152092	0.000235274
SF2	3221952	rs3748176	0.000253746
SF2	3518094	rs2297208	0.000258539
SF2	3075596	rs2236426	0.000260942
SF2	3023083	rs1043550	0.000263788
SF2	3574228	rs11851475	0.000265226
SF2	2462466	rs2275687	0.000266655
SF2	3803932	rs2974908	0.00027554
SF2	2440270	rs16832061	0.000285146
SF2	2952111	rs11548576	0.000301123
SF2	3945414	rs16999297	0.000301164
SF2	3709553	rs4791641	0.000311761
SF2	2336054	rs1065754	0.000314524
SF2	2419142	rs12142671	0.000315782
SF2	3416600	rs2270581	0.000325972
SF2	3723290	rs2239922	0.000326945
SF2	3419315	rs11174557	0.000347956
SF2	2436149	rs4351684	0.00035225
SF2	3232383	rs2306302	0.000363826
SF2	3439641	rs11062385	0.000367283
SF2	3862809	rs2254343	0.000375597
SF2	3813310	rs7238987	0.000387699
SF2	2903476	rs1547387	0.000401777
SF2	3512991	rs1408184	0.000401785
SF2	3512991	rs1408184	0.000401785
SF2	3512991	rs1408184	0.000401785
SF2	3089623	rs7001453	0.000402933
SF2	3765066	rs16943991	0.000414644
SF2	3725422	rs2303015	0.000424342
SF2	2668396	rs3736563	0.000426958
SF2	2604264	rs3806589	0.000434881
SF2	2603073	rs1804027	0.00046156
SF2	2611790	rs2340917	0.000468094
SF2	2949392	rs707926	0.000481804
SF2	3453806	rs10747561	0.000490359
SF2	3453806	rs10747561	0.000490359
SF2	3434943	rs15797	0.000494749
SF2	3962624	rs738535	0.000496086
SF2	3946774	rs4822021	0.000499143
SF2	3734748	rs9988	0.000517125
SF2	3434284	rs4767884	0.000533016
SF2	2941797	rs16871074	0.000536251
SF2	2352747	rs3761936	0.000544529
SF2	3625573	rs2303579	0.000557906
SF2	3625573	rs2303580	0.000557906
SF2	2945896	rs895673	0.000573496
SF2	3479213	rs5744990	0.000589185
SF2	3357801	rs11246020	0.000598535
SF2	2403576	rs16837624	0.000601239
SF2	2403576	rs16837624	0.000601239
SF2	2459915	rs10916495	0.00061959
SF2	2898617	rs2307306	0.000634121
SF2	3708086	rs3752861	0.000662429
SF2	3840411	rs4801923	0.000684862
SF2	2399955	rs10917536	0.00068756
SF2	3590730	rs11547012	0.000688218
SF2	3590730	rs11547012	0.000688218
SF2	3695550	rs6499118	0.000694065
SF2	3474904	rs4980999	0.000698859
SF2	2538615	rs9950	0.000705301
SF2	3726592	rs9913430	0.000706396
SF2	3773328	rs2241886	0.000712443
SF2	3924666	rs2073380	0.000715611
SF2	3413906	rs4243545	0.000724419
SF2	3413906	rs4243545	0.000724419
SF2	2755087	rs3736455	0.000737335
SF2	3662757	rs4937	0.000756372
SF2	2342592	rs3818855	0.000756607
SF2	3513824	rs9562900	0.000774295
SF2	3513824	rs9562900	0.000774295
SF2	2948332	rs1264582	0.000780723
SF2	3424387	rs10778908	0.000784207
SF2	2724194	rs3733276	0.000791572
SF2	3726454	rs2305998	0.000799502
SF2	3157803	rs6558394	0.000819426
SF2	3301988	rs3748229	0.000830778
SF2	3225238	rs687434	0.00084596
SF2	3432584	rs12427377	0.000862427
SF2	3397022	rs878830	0.000874747
SF2	2741787	rs1507988	0.000886947
SF2	2328754	rs1407134	0.00089708
SF2	2903836	rs2229638	0.000900204
SF2	2440494	rs2297221	0.000914553
SF2	2342591	rs3818855	0.000917506
SF2	2438357	rs4661048	0.000919841
SF2	2438357	rs4661048	0.000919841
SF2	2438357	rs4661048	0.000919841
SF2	3620635	rs3742996	0.000925268
SF2	2386906	rs2243525	0.000928782
SF2	2425058	rs7537296	0.00092892
SF2	2342594	rs3818855	0.000948468
SF2	2413956	rs17410294	0.000963221
SF2	2622285	rs2291542	0.000981801
SF2	2606775	rs3821348	0.00098787
SF2	2903477	rs1547387	0.000989666
SF2	2663601	rs2280085	0.000995375
SF2	3939723	rs17004823	0.0010077
SF2	3301937	rs3748234	0.00101016
SF2	3894103	rs3827147	0.00102241
SF2	3868290	rs16981617	0.00105395
SF2	2481162	rs1800937	0.00107307
SF2	2367221	rs235501	0.0010804
SF2	3737402	rs8072774	0.00109659
SF2	3737402	rs8072774	0.00109659
SF2	3413362	rs1049392	0.00110431
SF2	2538613	rs9950	0.00112203
SF2	3550153	rs8015466	0.0011266
SF2	2598159	rs10498027	0.00113136
SF2	2835543	rs2273235	0.00113394
SF2	3620465	rs16972779	0.00114107
SF2	3840411	rs2279152	0.00114309
SF2	3635787	rs2292071	0.0011679
SF2	3288830	rs1258184	0.00120634
SF2	3033783	rs2302146	0.00122526
SF2	3775868	rs699517	0.00123641
SF2	3944858	rs762987	0.00125603
SF2	2900994	rs3734814	0.00125995
SF2	2881915	rs9324685	0.00126436
SF2	2393780	rs2275824	0.00127474
SF2	3924412	rs1053312	0.00130636
SF2	3924412	rs1053312	0.00130636
SF2	2705298	rs16855789	0.0013153
SF2	3307156	rs4918752	0.00131636
SF2	3307156	rs4918752	0.00131636
SF2	2334542	rs925524	0.0013196
SF2	2334716	rs3737744	0.00134598
SF2	2334716	rs3737744	0.00134598
SF2	2334716	rs3737744	0.00134598
SF2	2636139	rs1050572	0.00135199
SF2	2636139	rs1050572	0.00135199
SF2	3151565	rs16898248	0.00135282
SF2	3089620	rs7001453	0.00136808
SF2	3695552	rs6499118	0.00139596
SF2	2603062	rs3948463	0.00141443
SF2	2499245	rs975597	0.00141701
SF2	3494247	rs7988841	0.00141906
SF2	3935283	rs2839158	0.00142605
SF2	3896506	rs236150	0.00143752
SF2	2606776	rs3821348	0.00144619
SF2	3302807	rs701801	0.00149778
SF2	3302807	rs701801	0.00149778
SF2	2948839	rs130067	0.00150813
SF2	3083797	rs2584	0.00152724
SF2	2950325	rs375256	0.00160145
SF2	2607094	rs758068	0.00160164
SF2	2603072	rs1804027	0.00160485
SF2	3861710	rs11879029	0.00160589
SF2	2800925	rs10064631	0.00161327
SF2	2472816	rs3795942	0.00162881
SF2	2472816	rs3795942	0.00162881
SF2	2779909	rs2866413	0.00166881
SF2	2952112	rs11548576	0.00169966
SF2	2890354	rs269469	0.00170552
SF2	3402585	rs714774	0.00171024
SF2	3041393	rs858238	0.00171545
SF2	3385075	rs290190	0.00175042
SF2	3385075	rs290190	0.00175042
SF2	3607713	rs8042146	0.0017556
SF2	3325516	rs4876	0.00175687
SF2	3033780	rs2302146	0.00176657
SF2	3753332	rs2230553	0.00177311
SF2	2670925	rs2240859	0.00178919
SF2	3083799	rs2584	0.00179183
SF2	3798314	rs2306134	0.00179374
SF2	3862813	rs2254343	0.00180671
SF2	3839038	rs7256711	0.00181415
SF2	2950530	rs6935726	0.00181441
SF2	3320339	rs3736326	0.00182001
SF2	2628137	rs2306272	0.00184758
SF2	2628137	rs2306272	0.00184758
SF2	3813314	rs7238987	0.00184776
SF2	2389731	rs6702823	0.00187161
SF2	3444020	rs11053615	0.00187986
SF2	3404445	rs2114872	0.00190337
SF2	3850421	rs1982074	0.00190808
SF2	3677688	rs12445430	0.00192972
SF2	3755827	rs2941504	0.00194564
SF2	2907482	rs9471969	0.0019799
SF2	2907482	rs9471969	0.0019799
SF2	3909117	rs6122878	0.00199065
SF2	2945535	rs1772256	0.00200432
SF2	3845037	rs2024093	0.00201048
SF2	3314633	rs2254419	0.00202209
SF2	3739857	rs2249542	0.00203505
SF2	2705725	rs16845759	0.00205144
SF2	3943012	rs16989753	0.00205229
SF2	2363195	rs1980606	0.00205682
SF2	3179581	rs11790517	0.00207147
SF2	2371274	rs789169	0.00207626
SF2	2371274	rs789169	0.00207626
SF2	2686851	rs14134	0.0020919
SF2	3246152	rs1880676	0.00209344
SF2	3246100	rs4253211	0.00211579
SF2	3605184	rs3814281	0.00216721
SF2	3867885	rs2293013	0.0021732
SF2	3867885	rs2293013	0.0021732
SF2	3867885	rs2293013	0.0021732
SF2	2574776	rs2228544	0.00218277
SF2	3634378	rs7182575	0.00219309
SF2	3824300	rs10417922	0.00219702
SF2	2814601	rs182190	0.00220569
SF2	2342593	rs3818855	0.00223381
SF2	3564144	rs17793018	0.00223799
SF2	2528289	rs2293072	0.00226842
SF2	3922705	rs2839550	0.00227835
SF2	3956800	rs6006100	0.0022995
SF2	3302285	rs2275089	0.00230003
SF2	3260031	rs10882993	0.00231036
SF2	3541110	rs10146663	0.00231221
SF2	2608178	rs334773	0.00232115
SF2	2376764	rs2297539	0.00232887
SF2	3011988	rs42664	0.00233318
SF2	3328388	rs3107275	0.00233987
SF2	2902061	rs2249464	0.0023478
SF2	3363254	rs7933089	0.00235269
SF2	3363254	rs7933089	0.00235269
SF2	2553749	rs1056445	0.00236234
SF2	2405201	rs699005	0.00236946
SF2	3328384	rs2018795	0.00237997
SF2	3703814	rs2290019	0.00240727
SF2	3703814	rs2290019	0.00240727
SF2	3302471	rs3814556	0.00240873
SF2	2598509	rs1711	0.00242488
SF2	3832592	rs1468571	0.00243205
SF2	3873200	rs6115906	0.00243508
SF2	3957619	rs2072132	0.0024386
SF2	2330817	rs568419	0.00244363
SF2	2330817	rs640573	0.00244363
SF2	3739855	rs2249542	0.0024553
SF2	2334715	rs3737744	0.00247242
SF2	2334715	rs3737744	0.00247242
SF2	2334715	rs3737744	0.00247242
SF2	3620091	rs721772	0.00248334
SF2	3620091	rs721772	0.00248334
SF2	2948280	rs2523721	0.00254068
SF2	3791866	rs1020694	0.00256461
SF2	3175666	rs7025532	0.00257861
SF2	3417852	rs1799986	0.00263012
SF2	3159048	rs1065750	0.00265029
SRp40	2821405	rs2255546	0
SRp40	2821405	rs2255546	0
SRp40	2676700	rs1051485	0
SRp40	2728468	rs1713982	0
SRp40	3303664	rs2863095	0
SRp40	3303664	rs2863095	0
SRp40	3303666	rs2863095	0
SRp40	3303666	rs2863095	0
SRp40	3315556	rs1128322	0
SRp40	3725419	rs2303015	0
SRp40	3607707	rs10775247	0.000133016
SRp40	3850274	rs2304240	0.000133886
SRp40	3759604	rs3744759	0.00013458
SRp40	3091364	rs751019	0.000142595
SRp40	3835952	rs3786505	0.000144306
SRp40	3364602	rs390974	0.000145383
SRp40	3555468	rs2275008	0.000151261
SRp40	3868074	rs2305921	0.000154103
SRp40	3868074	rs2305921	0.000154103
SRp40	2482847	rs17046520	0.000158888
SRp40	3087845	rs3780103	0.000161066
SRp40	3784737	rs1785934	0.000165232
SRp40	3784737	rs1785934	0.000165232
SRp40	3556893	rs1127066	0.000169546
SRp40	3809401	rs2302845	0.000183441
SRp40	2601374	rs2272317	0.000189499
SRp40	3302377	rs3740526	0.000190349
SRp40	2824518	rs10071816	0.000197388
SRp40	2736390	rs11722955	0.000204274
SRp40	3832780	rs2070250	0.000205752
SRp40	2890878	rs3733750	0.000206541
SRp40	3075938	rs2286196	0.000208119
SRp40	3765714	rs2278812	0.000223211
SRp40	3227650	rs2296957	0.000231943
SRp40	3157802	rs6558394	0.000232515
SRp40	3302375	rs3740526	0.000235086
SRp40	3799178	rs662515	0.000237015
SRp40	3506159	rs17082035	0.00024233
SRp40	3440127	rs2286372	0.000250368
SRp40	3518094	rs2297208	0.000258539
SRp40	3075596	rs2236426	0.000260942
SRp40	3550165	rs2249778	0.000280078
SRp40	3709553	rs4791641	0.000311761
SRp40	3537568	rs10137359	0.000333595
SRp40	3114247	rs7014678	0.000338434
SRp40	3701412	rs2602436	0.000350486
SRp40	3144995	rs2291439	0.000353139
SRp40	3203790	rs307658	0.000359462
SRp40	3699051	rs7193541	0.000367968
SRp40	3862809	rs2254343	0.000375597
SRp40	3813310	rs7238987	0.000387699
SRp40	2902058	rs2249464	0.000398235
SRp40	3538500	rs167437	0.000398893
SRp40	3725422	rs2303015	0.000424342
SRp40	3863505	rs2303652	0.000427033
SRp40	3863505	rs2303652	0.000427033
SRp40	3135202	rs16918013	0.000460795
SRp40	3135202	rs16918013	0.000460795
SRp40	2611790	rs2340917	0.000468094
SRp40	2860655	rs10471774	0.000474974
SRp40	3550166	rs2249778	0.000482545
SRp40	2835465	rs2071238	0.000492557
SRp40	3962624	rs738535	0.000496086
SRp40	2545520	rs2289358	0.000512288
SRp40	3734748	rs9988	0.000517125
SRp40	3415880	rs17125266	0.000519548
SRp40	2381305	rs12030434	0.000523124
SRp40	2381305	rs12030434	0.000523124
SRp40	2934360	rs998075	0.000530606
SRp40	2974020	rs17059736	0.000545665
SRp40	2974020	rs17059736	0.000545665
SRp40	2621174	rs1079276	0.000555428
SRp40	2360249	rs2297607	0.000580753
SRp40	3502643	rs2260159	0.000593647
SRp40	3922076	rs2301803	0.000609457
SRp40	3063714	rs2070215	0.000621252
SRp40	3063714	rs2070215	0.000621252
SRp40	2898617	rs2307307	0.000634121
SRp40	3766409	rs2584625	0.000661362
SRp40	3830223	rs1688005	0.000677102
SRp40	3840411	rs4801923	0.000684862
SRp40	2950153	rs2070121	0.000691453
SRp40	3900143	rs2273528	0.000691987
SRp40	3474904	rs4980999	0.000698859
SRp40	2601695	rs7572725	0.000699784
SRp40	2538615	rs9950	0.000705301
SRp40	2604159	rs1048603	0.000707433
SRp40	3924666	rs2073380	0.000715611
SRp40	3571842	rs4148078	0.000722872
SRp40	3662757	rs4937	0.000756372
SRp40	2948332	rs1264582	0.000780723
SRp40	3764501	rs3744108	0.000787986
SRp40	3157803	rs6558394	0.000819426
SRp40	2336659	rs1288386	0.000827278
SRp40	3563876	rs11570830	0.000845788
SRp40	3529007	rs1059356	0.000860516
SRp40	3432584	rs12427377	0.000862427
SRp40	2741787	rs1507988	0.000886947
SRp40	2425058	rs7514021	0.000890808
SRp40	2328754	rs1407134	0.00089708
SRp40	2759887	rs13434465	0.000912721
SRp40	2386906	rs2243527	0.000924581
SRp40	2413956	rs17410294	0.000963221
SRp40	2893861	rs9502622	0.000973214
SRp40	2577706	rs16831377	0.000990194
SRp40	2974018	rs17059736	0.00104879
SRp40	2974018	rs17059736	0.00104879
SRp40	3868290	rs16981617	0.00105395
SRp40	2404980	rs3795426	0.00107684
SRp40	3391164	rs611010	0.00109954
SRp40	3031640	rs9088	0.00111363
SRp40	3927135	rs1057885	0.00111484
SRp40	2538613	rs9950	0.00112203
SRp40	2964449	rs2026634	0.00113652
SRp40	3819892	rs3752199	0.00115343
SRp40	3819892	rs3752199	0.00115343
SRp40	3819892	rs3752199	0.00115343
SRp40	3075937	rs2286196	0.00115747
SRp40	3635787	rs2292071	0.0011679
SRp40	3555473	rs2275008	0.00119168
SRp40	3129620	rs17059670	0.00119757
SRp40	3736176	rs7208422	0.00121857
SRp40	3033783	rs2302146	0.00122526
SRp40	3944858	rs762987	0.00125603
SRp40	2980837	rs324356	0.00125805
SRp40	2900994	rs3734814	0.00125995
SRp40	3938275	rs861833	0.00126845
SRp40	2393780	rs2275824	0.00127474
SRp40	3337185	rs947894	0.00130113
SRp40	2949853	rs2070600	0.00131232
SRp40	2949853	rs2070600	0.00131232
SRp40	2949853	rs2070600	0.00131232
SRp40	2949853	rs2070600	0.00131232
SRp40	3404445	rs3764022	0.00131498
SRp40	3251231	rs3802711	0.00131774
SRp40	2334542	rs925524	0.0013196
SRp40	2997962	rs6462816	0.00132007
SRp40	2636139	rs1050572	0.00135199
SRp40	2636139	rs1050572	0.00135199
SRp40	3151565	rs16898248	0.00135282
SRp40	3874104	rs1178027	0.0013763
SRp40	3874104	rs1178027	0.0013763
SRp40	3297588	rs6585454	0.00141282
SRp40	3297588	rs6585454	0.00141282
SRp40	3297588	rs6585454	0.00141282
SRp40	2908030	rs2277123	0.00142202
SRp40	3935283	rs2839158	0.00142605
SRp40	3445554	rs10846013	0.00143109
SRp40	3522416	rs2296984	0.00143146
SRp40	3415863	rs6580942	0.00145072
SRp40	3415863	rs6580942	0.00145072
SRp40	3260949	rs3740487	0.00148527
SRp40	3302807	rs701801	0.00149778
SRp40	3302807	rs701801	0.00149778
SRp40	3641890	rs11247226	0.00155404
SRp40	3927134	rs1057885	0.00156523
SRp40	2607094	rs758068	0.00160164
SRp40	2705182	rs13059911	0.00161213
SRp40	2800925	rs10064631	0.00161327
SRp40	2435042	rs2479383	0.00162365
SRp40	2321966	rs12091750	0.00163194
SRp40	3965959	rs128941	0.00164389
SRp40	3571842	rs3742801	0.00164641
SRp40	3571842	rs4148077	0.00164641
SRp40	2779909	rs2866413	0.00166881
SRp40	3555474	rs2275008	0.00169161
SRp40	3835953	rs3786505	0.00171128
SRp40	3158146	rs4977196	0.00174165
SRp40	3189132	rs432757	0.00175585
SRp40	3634644	rs2958720	0.00176651
SRp40	3033780	rs2302146	0.00176657
SRp40	3624496	rs6493537	0.00179822
SRp40	3862813	rs2254343	0.00180671
SRp40	3639075	rs11073964	0.00181104
SRp40	3839038	rs7256094	0.00181415
SRp40	3824187	rs891017	0.00183995
SRp40	3813314	rs7238987	0.00184776
SRp40	2534636	rs3210400	0.00184783
SRp40	3722403	rs2292595	0.00185622
SRp40	3087837	rs208753	0.00186958
SRp40	3795447	rs2298645	0.00187371
SRp40	2824517	rs10071816	0.00188554
SRp40	2612636	rs842274	0.00190342
SRp40	3391160	rs611010	0.00190475
SRp40	2456868	rs2289189	0.00190603
SRp40	3159422	rs2297075	0.00192197
SRp40	2934364	rs998075	0.00198599
SRp40	2950762	rs561276	0.00199601
SRp40	2950762	rs561276	0.00199601
SRp40	2945535	rs1772256	0.00200432
SRp40	3845037	rs2024093	0.00201048
SRp40	3739857	rs2249542	0.00203505
SRp40	3407954	rs10841930	0.00205334
SRp40	3577082	rs3818320	0.00206083
SRp40	3179581	rs11790517	0.00207147
SRp40	3317046	rs907609	0.00209132
SRp40	3317046	rs907609	0.00209132
SRp40	3317046	rs907609	0.00209132
SRp40	3246152	rs3810950	0.00209344
SRp40	2586895	rs1878583	0.0020944
SRp40	3328257	rs2434470	0.00209488
SRp40	3837811	rs2302951	0.00212506
SRp40	2620599	rs11549809	0.0021366
SRp40	3527518	rs1049562	0.00213714
SRp40	3326563	rs497582	0.00214709
SRp40	3605184	rs3814281	0.00216721
SRp40	3957906	rs5753627	0.00217212
SRp40	3564144	rs17793018	0.00223799
SRp40	3303673	rs2863095	0.00224703
SRp40	3303673	rs2863095	0.00224703
SRp40	3607191	rs9920196	0.00227659
SRp40	3260031	rs10882993	0.00231036
SRp40	3541110	rs10146663	0.00231221
SRp40	2608178	rs334773	0.00232115
SRp40	3067354	rs4730283	0.00233138
SRp40	2902061	rs2249464	0.0023478
SRp40	2676420	rs2276814	0.00235346
SRp40	2900502	rs733743	0.00235718
SRp40	2900502	rs733743	0.00235718
SRp40	2900502	rs733743	0.00235718
SRp40	2900502	rs733743	0.00235718
SRp40	3288491	rs7094610	0.00237236
SRp40	3178977	rs2290890	0.00238219
SRp40	3339443	rs2276048	0.00240112
SRp40	3703814	rs2290019	0.00240727
SRp40	3703814	rs2290019	0.00240727
SRp40	2905368	rs2274587	0.00242235
SRp40	2598509	rs1711	0.00242488
SRp40	2330817	rs568419	0.00244363
SRp40	3564195	rs1983764	0.00245067
SRp40	3105441	rs3736038	0.00245255
SRp40	3739855	rs2249542	0.0024553
SRp40	3911769	rs9760	0.0025196
SRp40	2905365	rs2274587	0.00252227
SRp40	3734589	rs10512599	0.00255294
SRp40	2534638	rs3210400	0.0025767
SRp40	3175666	rs7025532	0.00257861
SRp40	2532846	rs11682236	0.00260329
SRp40	2759885	rs13434465	0.00262858
SRp40	3914254	rs817329	0.00263021
SRp40	3556905	rs2295680	0.00266418
SRp40	3556905	rs2295680	0.00266418
SRp40	3556905	rs2295682	0.00266418
SRp55	3737315	rs9908287	0
SRp55	3849702	rs1978713	0
SRp55	3863093	rs1043413	0
SRp55	3704282	rs4673	0.000115382
SRp55	3704282	rs4673	0.000115382
SRp55	3779906	rs1786263	0.000131888
SRp55	3284206	rs2230396	0.000135996
SRp55	3284206	rs2230396	0.000135996
SRp55	3806171	rs3744996	0.000137115
SRp55	2815473	rs343122	0.000146004
SRp55	3965651	rs17248273	0.000147841
SRp55	2875472	rs30507	0.000163705
SRp55	3656259	rs2230433	0.000169496
SRp55	3556893	rs1127066	0.000169546
SRp55	2999532	rs3180524	0.000179284
SRp55	2999532	rs3180524	0.000179284
SRp55	3365623	rs4757707	0.000180819
SRp55	2607060	rs6761641	0.000181409
SRp55	3873201	rs6115906	0.000191933
SRp55	2607059	rs6761641	0.000205279
SRp55	3376301	rs2071035	0.000206771
SRp55	3822762	rs1042728	0.000222186
SRp55	3379313	rs2286163	0.000228521
SRp55	3143995	rs709816	0.000235005
SRp55	3799178	rs662515	0.000237015
SRp55	2621176	rs2305637	0.000253407
SRp55	3518094	rs2297208	0.000258539
SRp55	3643737	rs8063770	0.000266731
SRp55	2801538	rs1042392	0.00027606
SRp55	3878486	rs17807673	0.000281543
SRp55	2649650	rs2303909	0.000319005
SRp55	2623743	rs1546737	0.000325034
SRp55	3537568	rs10137359	0.000333595
SRp55	3351780	rs4938619	0.000338413
SRp55	2612380	rs1563415	0.000340336
SRp55	3232383	rs2306302	0.000363826
SRp55	3862809	rs2254343	0.000375597
SRp55	3118668	rs441914	0.000398769
SRp55	2873190	rs6595440	0.000406831
SRp55	3235397	rs1722462	0.00041365
SRp55	2485664	rs759458	0.000419587
SRp55	3758980	rs2071167	0.000435268
SRp55	3933824	rs17115515	0.000444344
SRp55	3933824	rs17115515	0.000444344
SRp55	2611790	rs2340917	0.000468094
SRp55	2949392	rs707926	0.000481804
SRp55	2892467	rs4959787	0.000490248
SRp55	2892467	rs4959787	0.000490248
SRp55	3453806	rs10747561	0.000490359
SRp55	3453806	rs10747561	0.000490359
SRp55	3434943	rs15797	0.000494749
SRp55	3415880	rs17125266	0.000519548
SRp55	3632921	rs2075589	0.000521678
SRp55	2941797	rs16871074	0.000536251
SRp55	3625573	rs2303579	0.000557906
SRp55	3863092	rs1043413	0.000574428
SRp55	3845723	rs20567	0.000575701
SRp55	2655070	rs1520101	0.00059984
SRp55	3342559	rs17144735	0.00061869
SRp55	3063714	rs2070215	0.000621252
SRp55	3063714	rs2070215	0.000621252
SRp55	3376305	rs1059292	0.000626478
SRp55	2811796	rs32170	0.000626989
SRp55	2898617	rs2307306	0.000634121
SRp55	2577922	rs2070068	0.000642426
SRp55	2755087	rs3736455	0.000737335
SRp55	2697530	rs1673607	0.000753591
SRp55	2724194	rs3733276	0.000791572
SRp55	3757979	rs2292754	0.00079501
SRp55	3757979	rs2292754	0.00079501
SRp55	3726454	rs2305998	0.000799502
SRp55	3102461	rs6990375	0.000807349
SRp55	2325167	rs10917403	0.000812073
SRp55	2868160	rs469783	0.000833383
SRp55	3432584	rs12427377	0.000862427
SRp55	3158031	rs11136344	0.000888242
SRp55	3158031	rs11136344	0.000888242
SRp55	2425058	rs7514021	0.000890808
SRp55	3513820	rs17073150	0.000908707
SRp55	2440494	rs2297220	0.000914553
SRp55	2386906	rs2243527	0.000924581
SRp55	2320603	rs7514577	0.000940049
SRp55	3301937	rs3748234	0.00101016
SRp55	3868290	rs16981617	0.00105395
SRp55	2607066	rs2074824	0.00105981
SRp55	2334359	rs2275276	0.00106033
SRp55	2367221	rs235501	0.0010804
SRp55	3952895	rs1139793	0.00108629
SRp55	3861988	rs2074852	0.00109108
SRp55	3391164	rs611010	0.00109954
SRp55	3927135	rs1057885	0.00111484
SRp55	2469139	rs1820965	0.00118945
SRp55	2655020	rs2293203	0.00120023
SRp55	3696022	rs20549	0.00123438
SRp55	3696022	rs20549	0.00123438
SRp55	3770409	rs4788850	0.00123625
SRp55	2840027	rs3797713	0.00127661
SRp55	3509731	rs2274293	0.00129086
SRp55	3924412	rs1053312	0.00130636
SRp55	3924412	rs1053312	0.00130636
SRp55	2949853	rs2070600	0.00131232
SRp55	2949853	rs2070600	0.00131232
SRp55	2949853	rs2070600	0.00131232
SRp55	2949853	rs2070600	0.00131232
SRp55	3404445	rs3764022	0.00131498
SRp55	2705298	rs16855789	0.0013153
SRp55	2818259	rs1864183	0.00133184
SRp55	3151565	rs16898248	0.00135282
SRp55	3695998	rs4598904	0.00137901
SRp55	3911398	rs614507	0.0014088
SRp55	3376301	rs1059292	0.00143241
SRp55	3896506	rs236150	0.00143752
SRp55	3774689	rs2228309	0.00145544
SRp55	2868181	rs26653	0.00146024
SRp55	2868181	rs26653	0.00146024
SRp55	3628723	rs2228510	0.00146729
SRp55	3260949	rs3740487	0.00148527
SRp55	3083797	rs2584	0.00152724
SRp55	3376306	rs2071035	0.00152818
SRp55	3927134	rs1057885	0.00156523
SRp55	2320606	rs7514577	0.00165825
SRp55	2890354	rs269469	0.00170552
SRp55	2801540	rs1042392	0.00172668
SRp55	2440679	rs3813620	0.00173707
SRp55	2440679	rs3813620	0.00173707
SRp55	3573191	rs2364602	0.00173882
SRp55	3158146	rs4977196	0.00174165
SRp55	3607713	rs8042146	0.0017556
SRp55	3083799	rs2584	0.00179183
SRp55	3798314	rs2306134	0.00179374
SRp55	3862813	rs2254343	0.00180671
SRp55	2628137	rs2306272	0.00184758
SRp55	2628137	rs2306272	0.00184758
SRp55	3444020	rs11053615	0.00187986
SRp55	3391160	rs611010	0.00190475
SRp55	3351776	rs4938619	0.00196915
SRp55	2348675	rs3753494	0.00199429
SRp55	2945535	rs1772256	0.00200432
SRp55	3845037	rs2024093	0.00201048
SRp55	3214674	rs556155	0.00202748
SRp55	3214674	rs556155	0.00202748
SRp55	3943012	rs16989753	0.00205229
SRp55	3935043	rs1051266	0.00205919
SRp55	3935043	rs1051266	0.00205919
SRp55	3577082	rs3818320	0.00206083
SRp55	2586895	rs1878583	0.0020944
SRp55	2591956	rs5742917	0.00217264
SRp55	3564144	rs17793018	0.00223799
SRp55	3214768	rs7025559	0.00226011
SRp55	2607058	rs6761641	0.0023144
SRp55	3456983	rs2171497	0.00232849
SRp55	3067354	rs4730283	0.00233138
SRp55	2536176	rs2074824	0.00234817
SRp55	2900502	rs733743	0.00235718
SRp55	2900502	rs733743	0.00235718
SRp55	2900502	rs733743	0.00235718
SRp55	2900502	rs733743	0.00235718
SRp55	3178977	rs2290890	0.00238219
SRp55	3832592	rs1468571	0.00243205
SRp55	3873200	rs6115906	0.00243508
SRp55	3580958	rs1053419	0.00248306
SRp55	3620091	rs721772	0.00248334
SRp55	3620091	rs721772	0.00248334
SRp55	3856958	rs2963053	0.0025143
SRp55	3376295	rs1059292	0.0025431
SRp55	3734589	rs10512599	0.00255294
SRp55	2402613	rs4332350	0.00256916
SRp55	2796591	rs1803898	0.00259618
SRp55	3643155	rs13337278	0.0026105
SRp55	3704453	rs6500493	0.00264646
